# Supplementary material for: Detecting Parkinson’s disease from shoe-mounted accelerometer sensors using convolutional neural networks optimized with modified metaheuristics
Source: PeerJ Comput Sci. 2024 May 13;10:e2031. doi: 10.7717/peerj-cs.2031 (PMC11157549; doi:10.7717/peerj-cs.2031)
Supplement: Supplemental Information 1 [file peerj-cs-10-2031-s001.zip]

Archive with 12 entries (11 files):
- code/
- code/functionXGBoostFSHT.py
- code/functionXGBoostKappaScore.py
- code/GaFeatures.csv
- code/JuFeatures.csv
- code/load_dataset.py
- code/PostprocessingMaximization.py
- code/PostprocessingMinimization.py
- code/SiFeatures.csv
- code/sincoshFSHT.py
- code/solutionFSHT.py
- code/Statistics.py
