# Supplementary material for: Detecting Parkinson’s disease from shoe-mounted accelerometer sensors using convolutional neural networks optimized with modified metaheuristics
Source: PeerJ Comput Sci. 2024 May 13;10:e2031. doi: 10.7717/peerj-cs.2031 (PMC11157549; doi:10.7717/peerj-cs.2031)
Supplement: Supplemental Information 1 [file peerj-cs-10-2031-s001.zip › code/GaFeatures.csv]

0	1	2	3	4	5	6	7	8	9	Label
0	0	0.09646808	0	0	0	0	0	0	0	0
0	0	0.7596704	0	0	0	0	0	3.6709845	0	0
0	0	0.75182164	0	0	0	0	0	0.32959768	0	0
0	0	0	0	0	0	0	0	0	0	0
0	0	3.589817	0	0	0	0	0	3.871672	0	0
0	0	3.2761679	0	0	0	0	0	0.79030436	0	0
0	0	5.3038445	0	0	0	0	0	0.84296626	0	0
0	0	1.9177743	0	0	0	0	0	0	0	0
0	0	0	0	0	0	0	0	0	0	0
0	0	0	0	0	0	0	0	0	0	0
0	0	0.31818402	0	0	0	0	0	0	0	0
0	0	0	0	0	0	0	0	0	0	0
0	0	0	0	0	0	0	0	0	0	0
0	0	0	0	0	0	0	0	0	0	0
0	0	0	0	0	0	0	0	0	0	0
0	0	0	0	0	0	0	0	0	0	0
0	0	0	0	0	0	0	0	0	0	0
0	0	0	0	0	0	0	0	0	0	0
0	0	0	0	0	0	0	0	0	0	0
0	0	0	0	0	0	0	0	0	0	0
0	0	0	0	0	0	0	0	0	0	0
0	0	0	0	0	0	0	0	0	0	0
0	0	0	0	0	0	0	0	0	0	0
0	0	0	0	0	0	0	0	0	0	0
0	0	0	0	0	0	0	0	0	0	0
0	0	0.68273365	0	0	0	0	0	0	0	0
0	0	1.0233728	0	0	0	0	0	0	0	0
0	0	0	0	0	0	0	0	0	0	0
0	0	0	0	0	0	0	0	0	0	0
0	0	0.69591725	0	0	0	0	0	0	0	0
0	0	0	0	0	0	0	0	0	0	0
0	0	0	0	0	0	0	0	0	0	0
0	0	0	0	0	0	0	0	0	0	0
0	0	0	0	0	0	0	0	0	0	0
0	0	0	0	0	0	0	0	0	0	0
0	0	0	0	0	0	0	0	0	0	0
0	0	0	0	0	0	0	0	0	0	0
0	0	0	0	0	0	0	0	0	0	0
0	0	0	0	0	0	0	0	0	0	0
0	0	0.1807462	0	0	0	0	0	0	0	0
0	0	0	0	0	0	0	0	0	0	0
0	0	0	0	0	0	0	0	0	0	0
0	0	1.2755128	0	0	0	0	0	2.336901	0	0
0	0	0	0	0	0	0	0	0	0	0
0	0	0	0	0	0	0	0	2.4170496	0	0
0	0	0	0	0	0	0	0	0.29638883	0	0
0	0	0.9704572	0	0	0	0	0	0.7820913	0	0
0	0	0	0	0	0	0	0	0.46726438	0	0
0	0	0	0	0	0	0	0	1.2706549	0	0
0	0	1.3259813	0	0	0	0	0	2.648579	0	0
0	0	0	0	0	0	0	0	0	0	0
0	0	0	0	0	0	0	0	0	0	0
0	0	0	0	0	0	0	0	0	0	0
0	0	3.0267248	0	0	0	0	0	6.301119	0	0
0	0	0	0	0	0	0	0	0	0	0
0	0	0	0	0	0	0	0	0	0	0
0	0	0	0	0	0	0	0	0	0	0
0	0	0.6055671	0	0	0	0	0	0	0	0
0	0	0	0	0	0	0	0	0	0	0
0	0	0	0	0	0	0	0	0	0	0
0	0	0	0	0	0	0	0	0	0	0
0	0	0	0	0	0	0	0	0	0	0
0	0	3.2075014	0	0	0	0	0	2.7384207	0	0
0	0	0	0	0	0	0	0	0	0	0
0	0	0	0	0	0	0	0	0	0	0
0	0	0.2540666	0	0	0	0	0	0	0	0
0	0	0	0	0	0	0	0	0	0	0
0	0	0	0	0	0	0	0	1.1959755	0	0
0	0	0	0	0	0	0	0	0	0	0
0	0	0	0	0	0	0	0	0	0	0
0	0	0	0	0	0	0	0	0	0	0
0	0	0	0	0	0	0	0	0	0	0
0	0	7.8053484	0	0	0	0	0	8.422908	0	0
0	0	0	0	0	0	0	0	0	0	0
0	0	6.3033276	0	0	0	0	0	4.422597	0	0
0	0	0	0	0	0	0	0	0	0	0
0	0	1.3008586	0	0	0	0	0	0	0	0
0	0	2.7726135	0	0	0	0	0	2.8012106	0	0
0	0	3.0305386	0	0	0	0	0	0.6169912	0	0
0	0	0.43629563	0	0	0	0	0	0.42418692	0	0
0	0	0.33092988	0	0	0	0	0	0	0	0
0	0	1.5058604	0	0	0	0	0	0	0	0
0	0	0	0	0	0	0	0	0	0	0
0	0	0.4847194	0	0	0	0	0	0	0	0
0	0	0.24873745	0	0	0	0	0	0	0	0
0	0	1.2101804	0	0	0	0	0	0	0	0
0	0	0	0	0	0	0	0	0	0	0
0	0	2.5483027	0	0	0	0	0	0	0	0
0	0	5.048416	0	0	0	0	0	3.060799	0	0
0	0	0	0	0	0	0	0	0.27543756	0	0
0	0	0	0	0	0	0	0	0	0	0
0	0	0	0	0	0	0	0	0	0	0
0	0	1.1724044	0	0	0	0	0	4.0952177	0	0
0	0	2.0571785	0	0	0	0	0	2.7927153	0	0
0	0	0	0	0	0	0	0	0.8583786	0	0
0	0	0	0	0	0	0	0	0	0	0
0	0	0	0	0	0	0	0	0	0	0
0	0	0.22070515	0	0	0	0	0	0	0	0
0	0	0.39070427	0	0	0	0	0	3.4674408	0	0
0	0	0.3168155	0	0	0	0	0	0	0	0
0	0	0	0	0	0	0	0	0	0	0
0	0	0	0	0	0	0	0	0	0	0
0	0	0	0	0	0	0	0	0	0	0
0	0	0	0	0	0	0	0	0.9295246	0	0
0	0	0	0	0	0	0	0	0	0	0
0	0	0	0	0	0	0	0	0	0	0
0	0	0.19161046	0	0	0	0	0	0	0	0
0	0	0	0	0	0	0	0	0	0	0
0	0	4.497446	0	0	0	0	0	8.733036	0	0
0	0	0	0	0	0	0	0	0	0	0
0	0	0	0	0	0	0	0	0	0	0
0	0	0	0	0	0	0	0	0	0	0
0	0	0	0	0	0	0	0	0.11508198	0	0
0	0	0	0	0	0	0	0	0	0	0
0	0	0	0	0	0	0	0	0	0	0
0	0	0	0	0	0	0	0	0	0	0
0	0	0	0	0	0	0	0	0	0	0
0	0	3.0997524	0	0	0	0	0	3.703457	0	0
0	0	0	0	0	0	0	0	0	0	0
0	0	0	0	0	0	0	0	0	0	0
0	0	0	0	0	0	0	0	0	0	0
0	0	0	0	0	0	0	0	0.061445434	0	0
0	0	0	0	0	0	0	0	0	0	0
0	0	1.2985345	0	0	0	0	0	2.4753764	0	0
0	0	0	0	0	0	0	0	0.22229595	0	0
0	0	0	0	0	0	0	0	0	0	0
0	0	0.46172726	0	0	0	0	0	0	0	0
0	0	3.5009289	0	0	0	0	0	2.828478	0	0
0	0	0	0	0	0	0	0	0	0	0
0	0	0.9298078	0	0	0	0	0	0	0	0
0	0	0	0	0	0	0	0	0	0	0
0	0	0	0	0	0	0	0	0	0	0
0	0	0.14759457	0	0	0	0	0	0	0	0
0	0	0.24370205	0	0	0	0	0	0	0	0
0	0	0	0	0	0	0	0	0	0	0
0	0	0	0	0	0	0	0	0	0	0
0	0	0.42823422	0	0	0	0	0	0	0	0
0	0	0	0	0	0	0	0	0	0	0
0	0	0	0	0	0	0	0	0	0	0
0	0	0	0	0	0	0	0	0	0	0
0	0	0	0	0	0	0	0	0	0	0
0	0	0	0	0	0	0	0	0	0	0
0	0	0	0	0	0	0	0	0	0	0
0	0	0	0	0	0	0	0	0	0	0
0	0	0.57085145	0	0	0	0	0	0	0	0
0	0	0	0	0	0	0	0	0	0	0
0	0	0	0	0	0	0	0	0	0	0
0	0	0	0	0	0	0	0	0	0	0
0	0	0.7974187	0	0	0	0	0	0	0	0
0	0	3.3008766	0	0	0	0	0	1.6067564	0	0
0	0	0.051385038	0	0	0	0	0	0	0	0
0	0	0	0	0	0	0	0	0	0	0
0	0	0	0	0	0	0	0	0	0	0
0	0	0	0	0	0	0	0	0	0	0
0	0	0	0	0	0	0	0	0	0	0
0	0	0	0	0	0	0	0	0	0	0
0	0	0	0	0	0	0	0	0	0	0
0	0	0	0	0	0	0	0	0	0	0
0	0	0	0	0	0	0	0	0	0	0
0	0	0	0	0	0	0	0	0	0	0
0	0	0	0	0	0	0	0	0	0	0
0	0	0	0	0	0	0	0	0	0	0
0	0	0	0	0	0	0	0	0	0	0
0	0	0	0	0	0	0	0	0	0	0
0	0	0	0	0	0	0	0	0	0	0
0	0	0	0	0	0	0	0	0	0	0
0	0	0	0	0	0	0	0	0	0	0
0	0	0	0	0	0	0	0	0	0	0
0	0	0	0	0	0	0	0	0	0	0
0	0	0	0	0	0	0	0	0	0	0
0	0	0	0	0	0	0	0	0	0	0
0	0	0	0	0	0	0	0	0.5141279	0	0
0	0	0	0	0	0	0	0	0	0	0
0	0	0	0	0	0	0	0	0	0	0
0	0	0	0	0	0	0	0	0	0	0
0	0	0	0	0	0	0	0	0	0	0
0	0	0	0	0	0	0	0	0	0	0
0	0	0	0	0	0	0	0	0	0	0
0	0	0	0	0	0	0	0	0	0	0
0	0	0	0	0	0	0	0	0	0	0
0	0	0	0	0	0	0	0	0	0	0
0	0	0	0	0	0	0	0	0	0	0
0	0	0	0	0	0	0	0	0	0	0
0	0	0	0	0	0	0	0	0	0	0
0	0	0	0	0	0	0	0	0	0	0
0	0	0	0	0	0	0	0	0	0	0
0	0	0	0	0	0	0	0	0	0	0
0	0	0	0	0	0	0	0	0	0	0
0	0	0	0	0	0	0	0	0	0	0
0	0	0	0	0	0	0	0	0	0	0
0	0	0.05591785	0	0	0	0	0	0	0	0
0	0	0	0	0	0	0	0	0	0	0
0	0	0	0	0	0	0	0	0	0	0
0	0	0.101127736	0	0	0	0	0	0	0	0
0	0	0.4740678	0	0	0	0	0	0	0	0
0	0	0	0	0	0	0	0	0	0	0
0	0	0	0	0	0	0	0	0	0	0
0	0	0.17041886	0	0	0	0	0	0	0	0
0	0	0.75770867	0	0	0	0	0	0	0	0
0	0	0	0	0	0	0	0	0	0	0
0	0	2.4767303	0	0	0	0	0	1.5280411	0	0
0	0	3.5565643	0	0	0	0	0	1.4027178	0	0
0	0	0.28842175	0	0	0	0	0	0	0	0
0	0	1.9611427	0	0	0	0	0	1.1810372	0	0
0	0	0.54714024	0	0	0	0	0	0	0	0
0	0	0	0	0	0	0	0	0	0	0
0	0	3.2487183	0	0	0	0	0	2.9821122	0	0
0	0	0	0	0	0	0	0	0	0	0
0	0	8.054275	0	0	0	0	0	9.390706	0	0
0	0	0.34138024	0	0	0	0	0	0.39366361	0	0
0	0	0	0	0	0	0	0	0	0	0
0	0	0.52900326	0	0	0	0	0	0	0	0
0	0	0	0	0	0	0	0	0	0	0
0	0	4.4275656	0	0	0	0	0	1.7688925	0	0
0	0	1.2926608	0	0	0	0	0	0	0	0
0	0	0	0	0	0	0	0	0	0	0
0	0	0.1031953	0	0	0	0	0	0	0	0
0	0	0.2795478	0	0	0	0	0	0	0	0
0	0	0	0	0	0	0	0	0	0	0
0	0	1.1973058	0	0	0	0	0	2.8860018	0	0
0	0	0	0	0	0	0	0	0	0	0
0	0	0	0	0	0	0	0	0	0	0
0	0	0.91108906	0	0	0	0	0	0.44908735	0	0
0	0	0	0	0	0	0	0	0	0	0
0	0	0	0	0	0	0	0	0	0	0
0	0	4.388007	0	0	0	0	0	0.6804411	0	0
0	0	0	0	0	0	0	0	0	0	0
0	0	0	0	0	0	0	0	0	0	0
0	0	0	0	0	0	0	0	0	0	0
0	0	0	0	0	0	0	0	0	0	0
0	0	1.6902372	0	0	0	0	0	4.131632	0	0
0	0	0	0	0	0	0	0	0	0	0
0	0	0	0	0	0	0	0	0	0	0
0	0	0	0	0	0	0	0	0	0	0
0	0	0	0	0	0	0	0	0	0	0
0	0	0	0	0	0	0	0	0.97203654	0	0
0	0	0	0	0	0	0	0	0	0	0
0	0	0.30624115	0	0	0	0	0	0	0	0
0	0	10.327162	0	0	0	0	0	0	0	0
0	0	2.76937	0	0	0	0	0	0	0	0
0	0	0	0	0	0	0	0	0	0	0
0	0	0	0	0	0	0	0	0	0	0
0	0	0	0	0	0	0	0	0	0	0
0	0	0	0	0	0	0	0	0	0	0
0	0	0	0	0	0	0	0	0	0	0
0	0	0	0	0	0	0	0	0	0	0
0	0	0	0	0	0	0	0	0	0	0
0	0	0	0	0	0	0	0	0	0	0
0	0	0	0	0	0	0	0	0	0	0
0	0	0.17406476	0	0	0	0	0	0	0	0
0	0	0	0	0	0	0	0	0	0	0
0	0	0	0	0	0	0	0	0	0	0
0	0	0	0	0	0	0	0	0	0	0
0	0	0.7344934	0	0	0	0	0	0	0	0
0	0	0	0	0	0	0	0	0	0	0
0	0	0	0	0	0	0	0	0	0	0
0	0	0	0	0	0	0	0	0	0	0
0	0	0	0	0	0	0	0	0	0	0
0	0	0	0	0	0	0	0	0	0	0
0	0	0	0	0	0	0	0	0	0	0
0	0	0	0	0	0	0	0	0	0	0
0	0	0.08370983	0	0	0	0	0	0	0	0
0	0	0	0	0	0	0	0	0	0	0
0	0	0	0	0	0	0	0	0	0	0
0	0	0	0	0	0	0	0	0	0	0
0	0	0	0	0	0	0	0	0	0	0
0	0	0	0	0	0	0	0	0	0	0
0	0	0	0	0	0	0	0	0	0	0
0	0	0	0	0	0	0	0	0	0	0
0	0	0	0	0	0	0	0	0	0	0
0	0	0	0	0	0	0	0	0	0	0
0	0	0	0	0	0	0	0	0	0	0
0	0	0	0	0	0	0	0	0	0	0
0	0	0	0	0	0	0	0	0	0	0
0	0	0	0	0	0	0	0	0	0	0
0	0	0.17871869	0	0	0	0	0	0.9274122	0	0
0	0	0	0	0	0	0	0	0	0	0
0	0	0	0	0	0	0	0	0	0	0
0	0	0	0	0	0	0	0	0	0	0
0	0	0	0	0	0	0	0	0	0	0
0	0	0	0	0	0	0	0	0	0	0
0	0	0	0	0	0	0	0	0	0	0
0	0	0	0	0	0	0	0	0	0	0
0	0	0	0	0	0	0	0	0	0	0
0	0	2.1265612	0	0	0	0	0	0	0	0
0	0	0	0	0	0	0	0	0	0	0
0	0	0	0	0	0	0	0	0	0	0
0	0	0	0	0	0	0	0	0	0	0
0	0	0	0	0	0	0	0	0	0	0
0	0	0	0	0	0	0	0	0	0	0
0	0	0	0	0	0	0	0	0	0	0
0	0	0	0	0	0	0	0	0	0	0
0	0	0	0	0	0	0	0	0	0	0
0	0	0	0	0	0	0	0	0	0	0
0	0	0	0	0	0	0	0	0	0	0
0	0	0	0	0	0	0	0	0	0	0
0	0	0.29534543	0	0	0	0	0	0	0	0
0	0	0	0	0	0	0	0	0	0	0
0	0	0	0	0	0	0	0	0	0	0
0	0	0	0	0	0	0	0	0.57732695	0	0
0	0	0	0	0	0	0	0	0	0	0
0	0	0	0	0	0	0	0	0	0	0
0	0	0	0	0	0	0	0	0	0	0
0	0	0	0	0	0	0	0	0	0	0
0	0	4.202549	0	0	0	0	0	2.215586	0	0
0	0	0	0	0	0	0	0	0	0	0
0	0	0	0	0	0	0	0	0	0	0
0	0	0	0	0	0	0	0	0	0	0
0	0	0	0	0	0	0	0	0	0	0
0	0	0	0	0	0	0	0	0	0	0
0	0	0	0	0	0	0	0	0	0	0
0	0	0.56222355	0	0	0	0	0	0.22584744	0	0
0	0	0	0	0	0	0	0	0	0	0
0	0	0.41072857	0	0	0	0	0	2.1691344	0	0
0	0	0	0	0	0	0	0	0	0	0
0	0	0	0	0	0	0	0	0	0	0
0	0	1.12315	0	0	0	0	0	0	0	0
0	0	0.39765275	0	0	0	0	0	0	0	0
0	0	0	0	0	0	0	0	0	0	0
0	0	0.078352086	0	0	0	0	0	0	0	0
0	0	0	0	0	0	0	0	0	0	0
0	0	8.479453	0	0	0	0	0	9.080064	0	0
0	0	0	0	0	0	0	0	0	0	0
0	0	0.09895908	0	0	0	0	0	0.9286558	0	0
0	0	1.944666	0	0	0	0	0	0	0	0
0	0	11.75667	0	0	0	0	0	7.7690244	0	0
0	0	0.3535539	0	0	0	0	0	0.13303776	0	0
0	0	0	0	0	0	0	0	0	0	0
0	0	0	0	0	0	0	0	0	0	0
0	0	0	0	0	0	0	0	0	0	0
0	0	0	0	0	0	0	0	0	0	0
0	0	0	0	0	0	0	0	0	0	0
0	0	0	0	0	0	0	0	0	0	0
0	0	0	0	0	0	0	0	0	0	0
0	0	0	0	0	0	0	0	0	0	0
0	0	0	0	0	0	0	0	0	0	0
0	0	0	0	0	0	0	0	0	0	0
0	0	0	0	0	0	0	0	0	0	0
0	0	0	0	0	0	0	0	0	0	0
0	0	0	0	0	0	0	0	0	0	0
0	0	0	0	0	0	0	0	0	0	0
0	0	0	0	0	0	0	0	0	0	0
0	0	0	0	0	0	0	0	0	0	0
0	0	0	0	0	0	0	0	0	0	0
0	0	0	0	0	0	0	0	0	0	0
0	0	0	0	0	0	0	0	0	0	0
0	0	0	0	0	0	0	0	0	0	0
0	0	0	0	0	0	0	0	0	0	0
0	0	0	0	0	0	0	0	0	0	0
0	0	0	0	0	0	0	0	0	0	0
0	0	1.1393892	0	0	0	0	0	0	0	0
0	0	0	0	0	0	0	0	0	0	0
0	0	0	0	0	0	0	0	0	0	0
0	0	0	0	0	0	0	0	0	0	0
0	0	0	0	0	0	0	0	0	0	0
0	0	0	0	0	0	0	0	0.4193022	0	0
0	0	0	0	0	0	0	0	0	0	0
0	0	0	0	0	0	0	0	0	0	0
0	0	0	0	0	0	0	0	0	0	0
0	0	0	0	0	0	0	0	0	0	0
0	0	0	0	0	0	0	0	0	0	0
0	0	0	0	0	0	0	0	0	0	0
0	0	0.96808827	0	0	0	0	0	0.57133216	0	0
0	0	0	0	0	0	0	0	0.37470075	0	0
0	0	1.1153804	0	0	0	0	0	0	0	0
0	0	0	0	0	0	0	0	0	0	0
0	0	1.0300647	0	0	0	0	0	0	0	0
0	0	0	0	0	0	0	0	0	0	0
0	0	0	0	0	0	0	0	0	0	0
0	0	0	0	0	0	0	0	0	0	0
0	0	0	0	0	0	0	0	0	0	0
0	0	0	0	0	0	0	0	0.040757377	0	0
0	0	0	0	0	0	0	0	0	0	0
0	0	0	0	0	0	0	0	1.7737238	0	0
0	0	0	0	0	0	0	0	0	0	0
0	0	0	0	0	0	0	0	0	0	0
0	0	0.57736504	0	0	0	0	0	1.7807314	0	0
0	0	0	0	0	0	0	0	0	0	0
0	0	0.28111184	0	0	0	0	0	3.0510247	0	0
0	0	0	0	0	0	0	0	0.9885408	0	0
0	0	5.133458	0	0	0	0	0	8.831966	0	1
0	0	9.978392	0	0	0	0	0	9.865156	0	1
0	0	12.157748	0	0	0	0	0	16.713398	0	1
0	0	10.189729	0	0	0	0	0	11.509123	0	1
0	0	9.317098	0	0	0	0	0	13.922764	0	1
0	0	11.556864	0	0	0	0	0	17.302698	0	1
0	0	14.5682335	0	0	0	0	0	20.046227	0	1
0	0	9.806126	0	0	0	0	0	14.839908	0	1
0	0	7.93379	0	0	0	0	0	10.865198	0	1
0	0	17.341698	0	0	0	0	0	20.771835	0	1
0	0	8.665697	0	0	0	0	0	6.6279507	0	1
0	0	12.277744	0	0	0	0	0	14.024252	0	1
0	0	9.263914	0	0	0	0	0	7.442379	0	1
0	0	12.229816	0	0	0	0	0	12.390907	0	1
0	0	13.751471	0	0	0	0	0	14.188301	0	1
0	0	10.552693	0	0	0	0	0	8.2390175	0	1
0	0	9.514494	0	0	0	0	0	6.5631237	0	1
0	0	6.9197855	0	0	0	0	0	3.3493044	0	1
0	0	7.619726	0	0	0	0	0	7.612314	0	1
0	0	10.2919655	0	0	0	0	0	11.984613	0	1
0	0	6.5759687	0	0	0	0	0	0.38876173	0	1
0	0	7.6330156	0	0	0	0	0	0	0	1
0	0	9.162975	0	0	0	0	0	0	0	1
0	0	5.876974	0	0	0	0	0	0	0	1
0	0	6.0536575	0	0	0	0	0	0.9353773	0	1
0	0	9.747722	0	0	0	0	0	6.886156	0	1
0	0	8.432067	0	0	0	0	0	0	0	1
0	0	4.529415	0	0	0	0	0	0	0	1
0	0	7.262521	0	0	0	0	0	0	0	1
0	0	2.1870518	0	0	0	0	0	0	0	1
0	0	4.987405	0	0	0	0	0	3.8601	0	1
0	0	8.7551985	0	0	0	0	0	0.48862478	0	1
0	0	6.115488	0	0	0	0	0	0.7485315	0	1
0	0	0	0	0	0	0	0	0	0	1
0	0	1.356682	0	0	0	0	0	0	0	1
0	0	1.5731031	0	0	0	0	0	0	0	1
0	0	9.121603	0	0	0	0	0	8.122162	0	1
0	0	5.300436	0	0	0	0	0	0	0	1
0	0	3.2181625	0	0	0	0	0	1.0231268	0	1
0	0	0	0	0	0	0	0	0	0	1
0	0	5.9090023	0	0	0	0	0	12.775635	0	1
0	0	13.798351	0	0	0	0	0	15.354385	0	1
0	0	4.8999596	0	0	0	0	0	8.621724	0	1
0	0	8.2473545	0	0	0	0	0	9.433494	0	1
0	0	7.1284904	0	0	0	0	0	9.350743	0	1
0	0	2.137805	0	0	0	0	0	0.7716076	0	1
0	0	10.993944	0	0	0	0	0	16.147018	0	1
0	0	11.681247	0	0	0	0	0	15.284271	0	1
0	0	14.110994	0	0	0	0	0	19.396267	0	1
0	0	11.29057	0	0	0	0	0	19.411263	0	1
0	0	2.1458874	0	0	0	0	0	5.5311155	0	1
0	0	5.9813094	0	0	0	0	0	6.8807893	0	1
0	0	6.7200594	0	0	0	0	0	11.569206	0	1
0	0	4.49963	0	0	0	0	0	6.142686	0	1
0	0	4.9986324	0	0	0	0	0	7.1885977	0	1
0	0	4.9515553	0	0	0	0	0	8.5759945	0	1
0	0	0	0	0	0	0	0	0	0	1
0	0	4.2136354	0	0	0	0	0	7.012869	0	1
0	0	0	0	0	0	0	0	0	0	1
0	0	4.079603	0	0	0	0	0	9.787407	0	1
0	0	6.5777397	0	0	0	0	0	4.3527145	0	1
0	0	9.695668	0	0	0	0	0	11.545306	0	1
0	0	11.8792305	0	0	0	0	0	11.058896	0	1
0	0	5.9930325	0	0	0	0	0	10.84929	0	1
0	0	9.486498	0	0	0	0	0	6.442542	0	1
0	0	1.8102857	0	0	0	0	0	6.043089	0	1
0	0	11.9215355	0	0	0	0	0	8.499081	0	1
0	0	13.13628	0	0	0	0	0	13.139754	0	1
0	0	12.000964	0	0	0	0	0	12.269269	0	1
0	0	9.629467	0	0	0	0	0	5.8600197	0	1
0	0	9.449764	0	0	0	0	0	12.611886	0	1
0	0	8.877585	0	0	0	0	0	3.9546778	0	1
0	0	4.992244	0	0	0	0	0	5.0566216	0	1
0	0	8.781868	0	0	0	0	0	8.673645	0	1
0	0	8.747956	0	0	0	0	0	9.312505	0	1
0	0	7.4380817	0	0	0	0	0	11.148202	0	1
0	0	6.632248	0	0	0	0	0	6.0939083	0	1
0	0	6.3749704	0	0	0	0	0	7.7245274	0	1
0	0	7.655612	0	0	0	0	0	10.995773	0	1
0	0	9.847544	0	0	0	0	0	12.70306	0	1
0	0	5.6818457	0	0	0	0	0	3.5112574	0	1
0	0	6.6940374	0	0	0	0	0	6.835514	0	1
0	0	4.5879	0	0	0	0	0	0.52482146	0	1
0	0	6.0205965	0	0	0	0	0	4.4230595	0	1
0	0	4.8640957	0	0	0	0	0	5.442315	0	1
0	0	5.24615	0	0	0	0	0	6.876975	0	1
0	0	6.7912436	0	0	0	0	0	6.3216677	0	1
0	0	5.581317	0	0	0	0	0	4.319521	0	1
0	0	7.6523094	0	0	0	0	0	4.54622	0	1
0	0	8.31319	0	0	0	0	0	8.6838455	0	1
0	0	5.8042164	0	0	0	0	0	8.007207	0	1
0	0	9.855844	0	0	0	0	0	13.919808	0	1
0	0	1.292493	0	0	0	0	0	2.0368292	0	1
0	0	5.371622	0	0	0	0	0	4.453697	0	1
0	0	5.8846617	0	0	0	0	0	5.8126326	0	1
0	0	8.667814	0	0	0	0	0	7.7437296	0	1
0	0	6.0732775	0	0	0	0	0	5.217062	0	1
0	0	4.3821106	0	0	0	0	0	2.4196541	0	1
0	0	3.9224052	0	0	0	0	0	1.7373116	0	1
0	0	4.24162	0	0	0	0	0	5.654353	0	1
0	0	0	0	0	0	0	0	0	0	1
0	0	4.5111246	0	0	0	0	0	0	0	1
0	0	5.272481	0	0	0	0	0	0	0	1
0	0	3.7864914	0	0	0	0	0	0	0	1
0	0	1.4216958	0	0	0	0	0	0	0	1
0	0	0.43045533	0	0	0	0	0	0	0	1
0	0	5.4198127	0	0	0	0	0	0	0	1
0	0	5.193647	0	0	0	0	0	0	0	1
0	0	4.812166	0	0	0	0	0	0	0	1
0	0	9.710321	0	0	0	0	0	1.3542988	0	1
0	0	0	0	0	0	0	0	0	0	1
0	0	5.0780134	0	0	0	0	0	0	0	1
0	0	5.8096104	0	0	0	0	0	3.6495545	0	1
0	0	7.386093	0	0	0	0	0	0	0	1
0	0	2.6508818	0	0	0	0	0	0	0	1
0	0	5.2225037	0	0	0	0	0	0	0	1
0	0	3.6625576	0	0	0	0	0	0	0	1
0	0	7.632516	0	0	0	0	0	2.2979815	0	1
0	0	6.7756505	0	0	0	0	0	0	0	1
0	0	7.3960648	0	0	0	0	0	0.5670368	0	1
0	0	5.256424	0	0	0	0	0	9.37867	0	1
0	0	3.2521276	0	0	0	0	0	8.015608	0	1
0	0	2.3943014	0	0	0	0	0	5.7746973	0	1
0	0	8.632421	0	0	0	0	0	11.94084	0	1
0	0	0.8619472	0	0	0	0	0	5.1940494	0	1
0	0	5.1332836	0	0	0	0	0	4.8148155	0	1
0	0	4.5393896	0	0	0	0	0	9.5786915	0	1
0	0	3.477456	0	0	0	0	0	9.124432	0	1
0	0	5.79698	0	0	0	0	0	6.248728	0	1
0	0	5.3079615	0	0	0	0	0	11.296179	0	1
0	0	3.860921	0	0	0	0	0	7.7493505	0	1
0	0	7.6251316	0	0	0	0	0	15.511647	0	1
0	0	7.685459	0	0	0	0	0	10.919226	0	1
0	0	5.4621716	0	0	0	0	0	7.718205	0	1
0	0	4.9220686	0	0	0	0	0	10.665062	0	1
0	0	2.845047	0	0	0	0	0	6.0447903	0	1
0	0	4.4123487	0	0	0	0	0	8.033837	0	1
0	0	9.81361	0	0	0	0	0	13.523645	0	1
0	0	4.74378	0	0	0	0	0	8.829989	0	1
0	0	9.077212	0	0	0	0	0	16.63012	0	1
0	0	3.8074503	0	0	0	0	0	11.950658	0	1
0	0	5.946701	0	0	0	0	0	16.58683	0	1
0	0	3.2914486	0	0	0	0	0	9.3103485	0	1
0	0	7.2205286	0	0	0	0	0	17.116234	0	1
0	0	10.079587	0	0	0	0	0	16.38038	0	1
0	0	9.928488	0	0	0	0	0	17.918406	0	1
0	0	9.851228	0	0	0	0	0	15.135069	0	1
0	0	4.850932	0	0	0	0	0	14.463776	0	1
0	0	4.821601	0	0	0	0	0	13.141814	0	1
0	0	10.874881	0	0	0	0	0	16.255466	0	1
0	0	0	0	0	0	0	0	2.9004729	0	1
0	0	4.4773436	0	0	0	0	0	2.163336	0	1
0	0	4.4852657	0	0	0	0	0	6.5534334	0	1
0	0	7.293664	0	0	0	0	0	6.104171	0	1
0	0	4.3707447	0	0	0	0	0	5.2507477	0	1
0	0	5.2930975	0	0	0	0	0	6.5150146	0	1
0	0	5.9175653	0	0	0	0	0	6.367038	0	1
0	0	3.8054628	0	0	0	0	0	7.5985518	0	1
0	0	4.3880787	0	0	0	0	0	4.502857	0	1
0	0	6.415307	0	0	0	0	0	5.2300167	0	1
0	0	4.5521336	0	0	0	0	0	5.786235	0	1
0	0	5.7003775	0	0	0	0	0	6.902712	0	1
0	0	5.8856125	0	0	0	0	0	7.90989	0	1
0	0	4.72462	0	0	0	0	0	3.5959265	0	1
0	0	1.4845697	0	0	0	0	0	7.7980976	0	1
0	0	4.1770363	0	0	0	0	0	5.120268	0	1
0	0	3.8680792	0	0	0	0	0	3.6263993	0	1
0	0	4.8194027	0	0	0	0	0	8.102184	0	1
0	0	4.0476723	0	0	0	0	0	4.792842	0	1
0	0	4.524106	0	0	0	0	0	4.030632	0	1
0	0	5.718808	0	0	0	0	0	5.770776	0	1
0	0	6.6995955	0	0	0	0	0	7.138405	0	1
0	0	4.332802	0	0	0	0	0	11.203205	0	1
0	0	3.3416615	0	0	0	0	0	7.261155	0	1
0	0	6.8712816	0	0	0	0	0	6.6472187	0	1
0	0	5.493203	0	0	0	0	0	6.445341	0	1
0	0	9.537149	0	0	0	0	0	11.563142	0	1
0	0	3.4988842	0	0	0	0	0	8.990176	0	1
0	0	1.7236177	0	0	0	0	0	5.228464	0	1
0	0	4.86862	0	0	0	0	0	7.5238905	0	1
0	0	5.0750713	0	0	0	0	0	2.7025473	0	1
0	0	7.446227	0	0	0	0	0	7.7753534	0	1
0	0	4.3973036	0	0	0	0	0	5.815635	0	1
0	0	5.093156	0	0	0	0	0	7.151189	0	1
0	0	5.0353374	0	0	0	0	0	4.594655	0	1
0	0	5.6463776	0	0	0	0	0	4.0449457	0	1
0	0	4.4254084	0	0	0	0	0	4.109764	0	1
0	0	6.08411	0	0	0	0	0	6.595434	0	1
0	0	3.1650934	0	0	0	0	0	3.4594443	0	1
0	0	3.573835	0	0	0	0	0	5.2703505	0	1
0	0	6.8399897	0	0	0	0	0	2.9562018	0	1
0	0	3.0797439	0	0	0	0	0	3.2248409	0	1
0	0	7.9885616	0	0	0	0	0	5.1790257	0	1
0	0	9.017342	0	0	0	0	0	7.2998	0	1
0	0	9.264521	0	0	0	0	0	5.2129755	0	1
0	0	8.629211	0	0	0	0	0	6.574464	0	1
0	0	12.869744	0	0	0	0	0	12.030224	0	1
0	0	4.8361373	0	0	0	0	0	7.3728886	0	1
0	0	4.511027	0	0	0	0	0	7.1876454	0	1
0	0	6.0871105	0	0	0	0	0	8.349545	0	1
0	0	4.816698	0	0	0	0	0	4.8021955	0	1
0	0	5.762498	0	0	0	0	0	5.1583605	0	1
0	0	7.986949	0	0	0	0	0	8.063278	0	1
0	0	6.565361	0	0	0	0	0	3.6879408	0	1
0	0	3.3104825	0	0	0	0	0	4.248719	0	1
0	0	8.233059	0	0	0	0	0	4.6863337	0	1
0	0	6.3119283	0	0	0	0	0	6.3146772	0	1
0	0	10.638277	0	0	0	0	0	7.3687897	0	1
0	0	8.435955	0	0	0	0	0	5.9738073	0	1
0	0	1.7450382	0	0	0	0	0	2.8340142	0	1
0	0	3.5336618	0	0	0	0	0	5.1922207	0	1
0	0	7.22159	0	0	0	0	0	7.1360893	0	1
0	0	7.693651	0	0	0	0	0	9.364613	0	1
0	0	5.9399567	0	0	0	0	0	8.147414	0	1
0	0	5.4381266	0	0	0	0	0	5.821375	0	1
0	0	5.173419	0	0	0	0	0	6.810997	0	1
0	0	5.9645977	0	0	0	0	0	5.9659595	0	1
0	0	5.0852976	0	0	0	0	0	3.741934	0	1
0	0	6.4205103	0	0	0	0	0	4.516945	0	1
0	0	6.12558	0	0	0	0	0	9.167705	0	1
0	0	6.6826906	0	0	0	0	0	9.335773	0	1
0	0	6.0025167	0	0	0	0	0	5.708235	0	1
0	0	5.0344696	0	0	0	0	0	5.2994947	0	1
0	0	4.1491575	0	0	0	0	0	3.3859446	0	1
0	0	5.7687817	0	0	0	0	0	5.251642	0	1
0	0	5.6695995	0	0	0	0	0	5.8992615	0	1
0	0	5.6973553	0	0	0	0	0	6.87407	0	1
0	0	7.68256	0	0	0	0	0	9.706952	0	1
0	0	3.0827408	0	0	0	0	0	3.4062064	0	1
0	0	7.0235195	0	0	0	0	0	5.9705296	0	1
0	0	7.419241	0	0	0	0	0	7.530469	0	1
0	0	6.848114	0	0	0	0	0	6.9720154	0	1
0	0	5.405781	0	0	0	0	0	4.036953	0	1
0	0	6.455803	0	0	0	0	0	5.895397	0	1
0	0	7.9740295	0	0	0	0	0	7.988968	0	1
0	0	6.4798746	0	0	0	0	0	6.389906	0	1
0	0	5.6185284	0	0	0	0	0	4.6353054	0	1
0	0	10.08966	0	0	0	0	0	11.556659	0	1
0	0	5.2889614	0	0	0	0	0	4.899729	0	1
0	0	8.607466	0	0	0	0	0	7.288246	0	1
0	0	5.9575424	0	0	0	0	0	5.7919064	0	1
0	0	11.0322075	0	0	0	0	0	9.68688	0	1
0	0	9.65644	0	0	0	0	0	4.5951824	0	1
0	0	10.037522	0	0	0	0	0	8.379084	0	1
0	0	3.829588	0	0	0	0	0	4.308813	0	1
0	0	10.956701	0	0	0	0	0	10.778648	0	1
0	0	13.218106	0	0	0	0	0	15.316793	0	1
0	0	12.146721	0	0	0	0	0	12.468132	0	1
0	0	7.8258505	0	0	0	0	0	4.316826	0	1
0	0	5.3066273	0	0	0	0	0	4.1382484	0	1
0	0	10.158007	0	0	0	0	0	6.406559	0	1
0	0	11.204122	0	0	0	0	0	10.43573	0	1
0	0	9.100181	0	0	0	0	0	11.472858	0	1
0	0	9.433031	0	0	0	0	0	2.1233637	0	1
0	0	8.390608	0	0	0	0	0	7.9462986	0	1
0	0	7.712122	0	0	0	0	0	4.616785	0	1
0	0	5.436659	0	0	0	0	0	3.5634634	0	1
0	0	6.372616	0	0	0	0	0	2.4217017	0	1
0	0	6.0368614	0	0	0	0	0	5.9924297	0	1
0	0	11.206245	0	0	0	0	0	7.044054	0	1
0	0	14.570407	0	0	0	0	0	15.67782	0	1
0	0	17.571192	0	0	0	0	0	16.116772	0	1
0	0	14.382882	0	0	0	0	0	10.138856	0	1
0	0	13.332647	0	0	0	0	0	14.662962	0	1
0	0	17.434147	0	0	0	0	0	16.535915	0	1
0	0	13.501406	0	0	0	0	0	15.171963	0	1
0	0	17.68742	0	0	0	0	0	16.846119	0	1
0	0	15.329624	0	0	0	0	0	14.919507	0	1
0	0	13.877186	0	0	0	0	0	13.76641	0	1
0	0	17.986979	0	0	0	0	0	13.7476015	0	1
0	0	10.158007	0	0	0	0	0	6.406559	0	1
0	0	11.204122	0	0	0	0	0	10.43573	0	1
0	0	9.100181	0	0	0	0	0	11.472858	0	1
0	0	9.433031	0	0	0	0	0	2.1233637	0	1
0	0	8.390608	0	0	0	0	0	7.9462986	0	1
0	0	7.712122	0	0	0	0	0	4.616785	0	1
0	0	5.436659	0	0	0	0	0	3.5634634	0	1
0	0	6.372616	0	0	0	0	0	2.4217017	0	1
0	0	6.0368614	0	0	0	0	0	5.9924297	0	1
0	0	11.206245	0	0	0	0	0	7.044054	0	1
0	0	4.9624977	0	0	0	0	0	8.312945	0	1
0	0	6.5634975	0	0	0	0	0	11.542218	0	1
0	0	7.558983	0	0	0	0	0	11.827542	0	1
0	0	8.273033	0	0	0	0	0	9.572814	0	1
0	0	1.2337533	0	0	0	0	0	4.401951	0	1
0	0	14.073918	0	0	0	0	0	14.790428	0	1
0	0	5.9352007	0	0	0	0	0	13.033974	0	1
0	0	11.644974	0	0	0	0	0	14.911657	0	1
0	0	6.088153	0	0	0	0	0	9.8092	0	1
0	0	13.23441	0	0	0	0	0	13.737559	0	1
0	0	6.5100756	0	0	0	0	0	6.506315	0	1
0	0	10.905027	0	0	0	0	0	10.746126	0	1
0	0	10.219033	0	0	0	0	0	15.508379	0	1
0	0	11.701213	0	0	0	0	0	15.389255	0	1
0	0	12.756369	0	0	0	0	0	18.292252	0	1
0	0	5.724678	0	0	0	0	0	9.728544	0	1
0	0	6.9250746	0	0	0	0	0	10.378057	0	1
0	0	13.430261	0	0	0	0	0	18.07113	0	1
0	0	10.235806	0	0	0	0	0	12.749665	0	1
0	0	14.466572	0	0	0	0	0	20.009106	0	1
0	0	6.7018757	0	0	0	0	0	4.321171	0	1
0	0	3.3180304	0	0	0	0	0	6.336728	0	1
0	0	7.46491	0	0	0	0	0	2.2573102	0	1
0	0	6.53998	0	0	0	0	0	1.813658	0	1
0	0	5.6394053	0	0	0	0	0	3.3896391	0	1
0	0	7.260847	0	0	0	0	0	1.4541628	0	1
0	0	7.593066	0	0	0	0	0	5.2845173	0	1
0	0	10.352873	0	0	0	0	0	7.6711397	0	1
0	0	9.388338	0	0	0	0	0	7.285123	0	1
0	0	3.3337364	0	0	0	0	0	2.4786456	0	1
0	0	6.208481	0	0	0	0	0	0	0	1
0	0	9.625335	0	0	0	0	0	7.0017014	0	1
0	0	8.482716	0	0	0	0	0	7.835039	0	1
0	0	3.1460438	0	0	0	0	0	2.5620358	0	1
0	0	5.00609	0	0	0	0	0	2.9929488	0	1
0	0	7.466069	0	0	0	0	0	9.20713	0	1
0	0	11.375854	0	0	0	0	0	7.5053654	0	1
0	0	3.402194	0	0	0	0	0	0	0	1
0	0	6.0428925	0	0	0	0	0	4.0083704	0	1
0	0	9.243776	0	0	0	0	0	2.160023	0	1
0	0	8.212672	0	0	0	0	0	0.83636683	0	1
0	0	11.053341	0	0	0	0	0	0	0	1
0	0	5.385524	0	0	0	0	0	2.0350897	0	1
0	0	0	0	0	0	0	0	5.8675365	0	1
0	0	0.03404724	0	0	0	0	0	0	0	1
0	0	3.8158302	0	0	0	0	0	4.6286774	0	1
0	0	12.468622	0	0	0	0	0	10.116447	0	1
0	0	0.77251256	0	0	0	0	0	4.6773434	0	1
0	0	14.478812	0	0	0	0	0	0.586096	0	1
0	0	0	0	0	0	0	0	7.8196154	0	1
0	0	11.668145	0	0	0	0	0	13.533582	0	1
0	0	8.683568	0	0	0	0	0	8.485245	0	1
0	0	4.6675014	0	0	0	0	0	7.5337296	0	1
0	0	7.83136	0	0	0	0	0	8.975386	0	1
0	0	5.5113964	0	0	0	0	0	4.2744284	0	1
0	0	4.938837	0	0	0	0	0	5.940159	0	1
0	0	9.915524	0	0	0	0	0	8.3221655	0	1
0	0	4.3720837	0	0	0	0	0	9.212708	0	1
0	0	6.9398108	0	0	0	0	0	8.883747	0	1
0	0	8.173086	0	0	0	0	0	13.537911	0	1
0	0	5.0328274	0	0	0	0	0	7.334037	0	1
0	0	7.7920246	0	0	0	0	0	9.548769	0	1
0	0	6.439452	0	0	0	0	0	7.5574236	0	1
0	0	8.9775715	0	0	0	0	0	9.317428	0	1
0	0	5.0815945	0	0	0	0	0	4.0629845	0	1
0	0	3.6198835	0	0	0	0	0	6.555249	0	1
0	0	7.391014	0	0	0	0	0	9.098791	0	1
0	0	7.5043926	0	0	0	0	0	8.386304	0	1
0	0	7.402191	0	0	0	0	0	11.232375	0	1
0	0	4.312832	0	0	0	0	0	5.346423	0	1
0	0	6.693797	0	0	0	0	0	7.628911	0	1
0	0	5.903941	0	0	0	0	0	12.757796	0	1
0	0	5.554121	0	0	0	0	0	10.307444	0	1
0	0	8.497684	0	0	0	0	0	11.332037	0	1
0	0	5.4175158	0	0	0	0	0	9.027379	0	1
0	0	6.1453037	0	0	0	0	0	11.726949	0	1
0	0	9.427715	0	0	0	0	0	10.49032	0	1
0	0	7.387577	0	0	0	0	0	10.876359	0	1
0	0	8.982262	0	0	0	0	0	10.5774	0	1
0	0	7.117194	0	0	0	0	0	12.947799	0	1
0	0	7.9185653	0	0	0	0	0	12.556433	0	1
0	0	8.3520975	0	0	0	0	0	10.601384	0	1
0	0	5.625596	0	0	0	0	0	11.437877	0	1
0	0	5.139826	0	0	0	0	0	8.25673	0	1
0	0	8.101164	0	0	0	0	0	8.753237	0	1
0	0	3.7409134	0	0	0	0	0	6.7049103	0	1
0	0	8.760328	0	0	0	0	0	10.069366	0	1
0	0	5.7009754	0	0	0	0	0	5.627919	0	1
0	0	9.240899	0	0	0	0	0	12.090546	0	1
0	0	9.171341	0	0	0	0	0	10.788166	0	1
0	0	3.8241377	0	0	0	0	0	9.065302	0	1
0	0	7.8136177	0	0	0	0	0	9.046015	0	1
0	0	3.5777721	0	0	0	0	0	4.3661547	0	1
0	0	9.51679	0	0	0	0	0	14.043258	0	1
0	0	7.136592	0	0	0	0	0	7.124161	0	1
0	0	6.414963	0	0	0	0	0	8.62191	0	1
0	0	4.1582723	0	0	0	0	0	8.952154	0	1
0	0	9.337	0	0	0	0	0	15.112043	0	1
0	0	5.7962255	0	0	0	0	0	6.371276	0	1
0	0	10.313421	0	0	0	0	0	14.320656	0	1
0	0	5.3639984	0	0	0	0	0	9.60948	0	1
0	0	8.025634	0	0	0	0	0	14.397938	0	1
0	0	10.502172	0	0	0	0	0	14.394203	0	1
0	0	10.1528225	0	0	0	0	0	15.878445	0	1
0	0	9.4753895	0	0	0	0	0	14.232195	0	1
0	0	8.045362	0	0	0	0	0	12.553963	0	1
0	0	7.318617	0	0	0	0	0	10.71307	0	1
0	0	7.512269	0	0	0	0	0	10.802042	0	1
0	0	7.11893	0	0	0	0	0	12.618532	0	1
0	0	7.1385727	0	0	0	0	0	11.016691	0	1
0	0	2.1063614	0	0	0	0	0	4.8743706	0	1
0	0	5.3511047	0	0	0	0	0	4.5877037	0	1
0	0	0.57063305	0	0	0	0	0	7.0509644	0	1
0	0	10.657356	0	0	0	0	0	15.128006	0	1
0	0	0	0	0	0	0	0	0	0	1
0	0	3.4129639	0	0	0	0	0	4.1150665	0	1
0	0	9.967962	0	0	0	0	0	10.899815	0	1
0	0	2.1929245	0	0	0	0	0	0	0	1
0	0	2.4060059	0	0	0	0	0	7.2437153	0	1
0	0	6.4221096	0	0	0	0	0	7.415579	0	1
0	0	1.6808568	0	0	0	0	0	5.6298866	0	1
0	0	8.46758	0	0	0	0	0	8.285591	0	1
0	0	5.223856	0	0	0	0	0	5.3474483	0	1
0	0	3.4814682	0	0	0	0	0	0	0	1
0	0	4.9079285	0	0	0	0	0	1.3989108	0	1
0	0	3.2562695	0	0	0	0	0	1.3207476	0	1
0	0	1.8563825	0	0	0	0	0	0	0	1
0	0	4.9258213	0	0	0	0	0	5.5583153	0	1
0	0	7.605152	0	0	0	0	0	7.658615	0	1
0	0	4.7186337	0	0	0	0	0	3.4242747	0	1
0	0	10.938889	0	0	0	0	0	15.023628	0	1
0	0	5.547472	0	0	0	0	0	4.945484	0	1
0	0	14.695923	0	0	0	0	0	17.302794	0	1
0	0	6.5021973	0	0	0	0	0	5.8139324	0	1
0	0	8.265654	0	0	0	0	0	9.823975	0	1
0	0	8.56706	0	0	0	0	0	13.828239	0	1
0	0	8.508785	0	0	0	0	0	11.084843	0	1
0	0	9.820187	0	0	0	0	0	10.245443	0	1
0	0	9.872854	0	0	0	0	0	10.525042	0	1
0	0	6.652157	0	0	0	0	0	9.099724	0	1
0	0	17.45384	0	0	0	0	0	20.793098	0	1
0	0	8.240822	0	0	0	0	0	12.447708	0	1
0	0	0	0	0	0	0	0	0	0	1
0	0	8.943711	0	0	0	0	0	8.804866	0	1
0	0	15.875997	0	0	0	0	0	19.215347	0	1
0	0	9.964199	0	0	0	0	0	11.886408	0	1
0	0	15.613787	0	0	0	0	0	22.07604	0	1
0	0	12.409562	0	0	0	0	0	11.820152	0	1
0	0	6.677347	0	0	0	0	0	9.603424	0	1
0	0	4.415517	0	0	0	0	0	2.7360785	0	1
0	0	21.425745	0	0	0	0	0	28.827377	0	1
0	0	17.243977	0	0	0	0	0	19.904613	0	1
0	0	9.521904	0	0	0	0	0	12.697601	0	1
0	0	3.3751974	0	0	0	0	0	3.1736767	0	1
0	0	11.809232	0	0	0	0	0	15.135819	0	1
0	0	2.3168573	0	0	0	0	0	3.1309016	0	1
0	0	7.1758957	0	0	0	0	0	9.439716	0	1
0	0	8.951317	0	0	0	0	0	8.617074	0	1
0	0	5.788946	0	0	0	0	0	8.5395355	0	1
0	0	8.472309	0	0	0	0	0	11.279352	0	1
0	0	5.4200897	0	0	0	0	0	9.601044	0	1
0	0	14.164217	0	0	0	0	0	16.355106	0	1
0	0	17.413635	0	0	0	0	0	19.215296	0	1
0	0	3.0105095	0	0	0	0	0	5.1907215	0	1
0	0	8.239069	0	0	0	0	0	11.357074	0	1
0	0	10.0848255	0	0	0	0	0	12.313675	0	1
0	0	7.9719048	0	0	0	0	0	11.33403	0	1
0	0	9.794217	0	0	0	0	0	11.215739	0	1
0	0	10.049484	0	0	0	0	0	13.609304	0	1
0	0	12.082362	0	0	0	0	0	13.065897	0	1
0	0	8.6012	0	0	0	0	0	9.212088	0	1
0	0	7.210602	0	0	0	0	0	8.917917	0	1
0	0	9.4312935	0	0	0	0	0	10.727945	0	1
0	0	6.261894	0	0	0	0	0	7.912691	0	1
0	0	6.6922035	0	0	0	0	0	8.264139	0	1
0	0	9.201451	0	0	0	0	0	10.838871	0	1
0	0	13.831918	0	0	0	0	0	13.170307	0	1
0	0	9.242348	0	0	0	0	0	8.543423	0	1
0	0	5.7549314	0	0	0	0	0	6.6140127	0	1
0	0	4.20061	0	0	0	0	0	5.7664623	0	1
0	0	7.339441	0	0	0	0	0	6.3783855	0	1
0	0	7.802474	0	0	0	0	0	11.431557	0	1
0	0	5.4177217	0	0	0	0	0	5.475189	0	1
0	0	8.280179	0	0	0	0	0	7.600042	0	1
0	0	5.168255	0	0	0	0	0	6.376139	0	1
0	0	6.959072	0	0	0	0	0	6.2483573	0	1
0	0	5.913864	0	0	0	0	0	5.781212	0	1
0	0	4.117114	0	0	0	0	0	4.6011887	0	1
0	0	6.805131	0	0	0	0	0	7.00303	0	1
0	0	2.6303263	0	0	0	0	0	6.6947966	0	1
0	0	7.0973606	0	0	0	0	0	11.540785	0	1
0	0	8.888162	0	0	0	0	0	11.139243	0	1
0	0	5.9859133	0	0	0	0	0	7.9925814	0	1
0	0	6.24851	0	0	0	0	0	7.3340607	0	1
0	0	7.17165	0	0	0	0	0	8.297435	0	1
0	0	8.1382265	0	0	0	0	0	14.73297	0	1
0	0	5.6302786	0	0	0	0	0	7.570179	0	1
0	0	6.8344483	0	0	0	0	0	7.6159515	0	1
0	0	9.036753	0	0	0	0	0	10.986767	0	1
0	0	13.199796	0	0	0	0	0	14.377787	0	1
0	0	4.864874	0	0	0	0	0	0	0	1
0	0	5.4946346	0	0	0	0	0	0	0	1
0	0	9.247966	0	0	0	0	0	0	0	1
0	0	5.0372295	0	0	0	0	0	0	0	1
0	0	7.8359118	0	0	0	0	0	0	0	1
0	0	5.3401594	0	0	0	0	0	0	0	1
0	0	8.38752	0	0	0	0	0	0	0	1
0	0	5.426612	0	0	0	0	0	0	0	1
0	0	1.983678	0	0	0	0	0	0	0	1
0	0	4.5683823	0	0	0	0	0	0	0	1
0	0	3.870057	0	0	0	0	0	0	0	1
0	0	0	0	0	0	0	0	0	0	1
0	0	11.098885	0	0	0	0	0	0	0	1
0	0	0	0	0	0	0	0	0	0	1
0	0	11.8148575	0	0	0	0	0	4.2684155	0	1
0	0	0	0	0	0	0	0	0	0	1
0	0	3.3113203	0	0	0	0	0	0	0	1
0	0	5.812456	0	0	0	0	0	6.932226	0	1
0	0	5.548257	0	0	0	0	0	0	0	1
0	0	7.5613174	0	0	0	0	0	9.2897215	0	1
0	0	6.5547705	0	0	0	0	0	0	0	1
0	0	6.761628	0	0	0	0	0	0	0	1
0	0	5.3318415	0	0	0	0	0	0	0	1
0	0	1.8196441	0	0	0	0	0	0	0	1
0	0	1.4414178	0	0	0	0	0	0	0	1
0	0	4.056673	0	0	0	0	0	0	0	1
0	0	0.37803662	0	0	0	0	0	0	0	1
0	0	7.9789295	0	0	0	0	0	0	0	1
0	0	4.3978176	0	0	0	0	0	0	0	1
0	0	5.373317	0	0	0	0	0	0	0	1
0	0	0	0	0	0	0	0	6.2585583	0	1
0	0	4.613514	0	0	0	0	0	0.6005127	0	1
0	0	2.4279346	0	0	0	0	0	2.790455	0	1
0	0	5.6079445	0	0	0	0	0	7.398782	0	1
0	0	3.361474	0	0	0	0	0	5.595789	0	1
0	0	3.2611217	0	0	0	0	0	3.80069	0	1
0	0	0.045773618	0	0	0	0	0	3.9029562	0	1
0	0	0	0	0	0	0	0	2.1568635	0	1
0	0	3.3061523	0	0	0	0	0	6.982217	0	1
0	0	4.33216	0	0	0	0	0	2.0082638	0	1
0	0	7.6736317	0	0	0	0	0	7.4396152	0	1
0	0	3.0832214	0	0	0	0	0	3.367656	0	1
0	0	0	0	0	0	0	0	3.581817	0	1
0	0	8.373305	0	0	0	0	0	7.962407	0	1
0	0	0	0	0	0	0	0	0	0	1
0	0	5.2454853	0	0	0	0	0	3.9276907	0	1
0	0	7.2483788	0	0	0	0	0	5.029644	0	1
0	0	5.343896	0	0	0	0	0	5.3649874	0	1
0	0	1.1156236	0	0	0	0	0	5.5425186	0	1
0	0	5.029662	0	0	0	0	0	4.2780523	0	1
0	0	3.4657526	0	0	0	0	0	6.9827604	0	1
0	0	11.967576	0	0	0	0	0	13.292986	0	1
0	0	5.295538	0	0	0	0	0	3.3283455	0	1
0	0	11.40522	0	0	0	0	0	15.050633	0	1
0	0	4.1686087	0	0	0	0	0	4.238304	0	1
0	0	5.2619696	0	0	0	0	0	5.5916224	0	1
0	0	1.4330455	0	0	0	0	0	2.2812006	0	1
0	0	6.5300846	0	0	0	0	0	10.539768	0	1
0	0	4.205488	0	0	0	0	0	1.3071587	0	1
0	0	1.1438018	0	0	0	0	0	4.1995783	0	1
0	0	4.9924603	0	0	0	0	0	4.2090893	0	1
0	0	7.287031	0	0	0	0	0	8.483587	0	1
0	0	2.103734	0	0	0	0	0	3.2627814	0	1
0	0	5.541956	0	0	0	0	0	12.151379	0	1
0	0	8.558178	0	0	0	0	0	8.635233	0	1
0	0	3.877596	0	0	0	0	0	5.7059164	0	1
0	0	2.0135536	0	0	0	0	0	1.4602482	0	1
0	0	3.8272247	0	0	0	0	0	2.9754326	0	1
0	0	5.502468	0	0	0	0	0	6.3960743	0	1
0	0	4.942299	0	0	0	0	0	6.714142	0	1
0	0	9.735377	0	0	0	0	0	14.680566	0	1
0	0	4.245427	0	0	0	0	0	12.681592	0	1
0	0	4.8660803	0	0	0	0	0	4.671688	0	1
0	0	0.8106328	0	0	0	0	0	6.073593	0	1
0	0	6.819538	0	0	0	0	0	9.737062	0	1
0	0	1.5483228	0	0	0	0	0	0	0	1
0	0	10.024913	0	0	0	0	0	12.907453	0	1
0	0	12.272816	0	0	0	0	0	14.073475	0	1
0	0	0.6891099	0	0	0	0	0	9.187677	0	1
0	0	5.0324383	0	0	0	0	0	7.1249228	0	1
0	0	4.9782696	0	0	0	0	0	8.474774	0	1
0	0	12.721954	0	0	0	0	0	18.995502	0	1
0	0	1.8467866	0	0	0	0	0	2.7327416	0	1
0	0	24.899958	0	0	0	0	0	36.511635	0	1
0	0	13.825107	0	0	0	0	0	20.826239	0	1
0	0	4.9608707	0	0	0	0	0	11.63205	0	1
0	0	10.304731	0	0	0	0	0	18.913025	0	1
0	0	12.557508	0	0	0	0	0	20.322624	0	1
0	0	14.865161	0	0	0	0	0	21.29364	0	1
0	0	15.744185	0	0	0	0	0	21.064583	0	1
0	0	8.8171215	0	0	0	0	0	16.617102	0	1
0	0	4.779765	0	0	0	0	0	15.198871	0	1
0	0	11.933684	0	0	0	0	0	15.890497	0	1
0	0	6.3474693	0	0	0	0	0	12.096635	0	1
0	0	6.6836576	0	0	0	0	0	12.785836	0	1
0	0	8.981636	0	0	0	0	0	14.739154	0	1
0	0	7.4845705	0	0	0	0	0	11.004142	0	1
0	0	5.621385	0	0	0	0	0	11.258957	0	1
0	0	9.2940035	0	0	0	0	0	11.764132	0	1
0	0	8.4854	0	0	0	0	0	14.403901	0	1
0	0	8.813613	0	0	0	0	0	13.39085	0	1
0	0	3.7056713	0	0	0	0	0	9.7499	0	1
0	0	4.845747	0	0	0	0	0	9.3437395	0	1
0	0	6.252338	0	0	0	0	0	8.874292	0	1
0	0	4.434231	0	0	0	0	0	11.128228	0	1
0	0	7.599287	0	0	0	0	0	13.777408	0	1
0	0	0.7650348	0	0	0	0	0	7.8018456	0	1
0	0	7.001667	0	0	0	0	0	13.702974	0	1
0	0	10.422505	0	0	0	0	0	15.999228	0	1
0	0	1.4734937	0	0	0	0	0	8.633004	0	1
0	0	4.8727083	0	0	0	0	0	10.51626	0	1
0	0	8.123263	0	0	0	0	0	12.721845	0	1
0	0	8.393122	0	0	0	0	0	10.82301	0	1
0	0	6.9180164	0	0	0	0	0	12.658196	0	1
0	0	6.5392485	0	0	0	0	0	15.23571	0	1
0	0	11.476199	0	0	0	0	0	15.869761	0	1
0	0	6.692334	0	0	0	0	0	13.267239	0	1
0	0	5.493166	0	0	0	0	0	12.77884	0	1
0	0	5.8549633	0	0	0	0	0	10.205824	0	1
0	0	9.213269	0	0	0	0	0	13.952173	0	1
0	0	4.9894657	0	0	0	0	0	8.501801	0	1
0	0	7.740136	0	0	0	0	0	9.621459	0	1
0	0	4.9348135	0	0	0	0	0	12.621588	0	1
0	0	5.1059875	0	0	0	0	0	12.020292	0	1
0	0	2.8718605	0	0	0	0	0	6.741806	0	1
0	0	3.8236876	0	0	0	0	0	5.971527	0	1
0	0	7.639882	0	0	0	0	0	9.197459	0	1
0	0	8.248498	0	0	0	0	0	11.189535	0	1
0	0	1.3090678	0	0	0	0	0	7.107759	0	1
0	0	6.603841	0	0	0	0	0	14.375011	0	1
0	0	1.7340537	0	0	0	0	0	7.196496	0	1
0	0	2.7819128	0	0	0	0	0	5.822424	0	1
0	0	8.203831	0	0	0	0	0	6.7571754	0	1
0	0	6.4590635	0	0	0	0	0	9.446561	0	1
0	0	4.367872	0	0	0	0	0	10.974639	0	1
0	0	2.918522	0	0	0	0	0	10.224905	0	1
0	0	11.07402	0	0	0	0	0	17.40223	0	1
0	0	0	0	0	0	0	0	5.625868	0	1
0	0	4.5258284	0	0	0	0	0	9.454807	0	1
0	0	2.0913725	0	0	0	0	0	4.862076	0	1
0	0	0	0	0	0	0	0	7.036868	0	1
0	0	0	0	0	0	0	0	5.003682	0	1
0	0	0	0	0	0	0	0	4.4746847	0	1
0	0	3.1316175	0	0	0	0	0	8.350013	0	1
0	0	5.374613	0	0	0	0	0	11.605946	0	1
0	0	4.1149483	0	0	0	0	0	11.267323	0	1
0	0	0.5595056	0	0	0	0	0	4.660202	0	1
0	0	0.49342644	0	0	0	0	0	5.943347	0	1
0	0	3.0791006	0	0	0	0	0	9.446222	0	1
0	0	2.1365356	0	0	0	0	0	8.490369	0	1
0	0	12.316593	0	0	0	0	0	13.954649	0	1
0	0	12.168266	0	0	0	0	0	13.718276	0	1
0	0	12.032241	0	0	0	0	0	12.947855	0	1
0	0	11.235971	0	0	0	0	0	15.570774	0	1
0	0	11.084179	0	0	0	0	0	14.18131	0	1
0	0	10.982326	0	0	0	0	0	13.066369	0	1
0	0	8.315911	0	0	0	0	0	9.077435	0	1
0	0	11.325775	0	0	0	0	0	13.614002	0	1
0	0	11.803878	0	0	0	0	0	12.3874445	0	1
0	0	12.384998	0	0	0	0	0	14.073694	0	1
0	0	10.189792	0	0	0	0	0	11.524206	0	1
0	0	11.448282	0	0	0	0	0	12.818981	0	1
0	0	6.5499244	0	0	0	0	0	11.238024	0	1
0	0	11.13139	0	0	0	0	0	12.645832	0	1
0	0	11.530132	0	0	0	0	0	12.66569	0	1
0	0	9.560258	0	0	0	0	0	11.100602	0	1
0	0	10.830704	0	0	0	0	0	14.703566	0	1
0	0	10.297119	0	0	0	0	0	12.899167	0	1
0	0	11.264313	0	0	0	0	0	11.633077	0	1
0	0	8.555044	0	0	0	0	0	10.599555	0	1
0	0	11.670361	0	0	0	0	0	12.525917	0	1
0	0	12.449053	0	0	0	0	0	13.479884	0	1
0	0	7.8265114	0	0	0	0	0	10.65701	0	1
0	0	14.646396	0	0	0	0	0	16.638075	0	1
0	0	10.659763	0	0	0	0	0	11.502628	0	1
0	0	8.612167	0	0	0	0	0	10.524275	0	1
0	0	10.164839	0	0	0	0	0	11.302403	0	1
0	0	9.346117	0	0	0	0	0	10.295227	0	1
0	0	12.131794	0	0	0	0	0	15.153756	0	1
0	0	13.2920685	0	0	0	0	0	15.334938	0	1
0	0	2.7768173	0	0	0	0	0	0	0	1
0	0	5.0564976	0	0	0	0	0	4.8666534	0	1
0	0	6.0636654	0	0	0	0	0	8.1336155	0	1
0	0	11.186674	0	0	0	0	0	10.47265	0	1
0	0	3.4934769	0	0	0	0	0	5.550474	0	1
0	0	3.639926	0	0	0	0	0	3.2665389	0	1
0	0	5.897052	0	0	0	0	0	2.461054	0	1
0	0	4.080819	0	0	0	0	0	0	0	1
0	0	0.7436162	0	0	0	0	0	0.08205719	0	1
0	0	4.843919	0	0	0	0	0	4.3767004	0	1
0	0	5.9142456	0	0	0	0	0	5.673649	0	1
0	0	5.824567	0	0	0	0	0	4.4589996	0	1
0	0	2.8371868	0	0	0	0	0	1.4468863	0	1
0	0	6.796113	0	0	0	0	0	8.279566	0	1
0	0	2.2914133	0	0	0	0	0	0	0	1
0	0	0.7425853	0	0	0	0	0	2.358742	0	1
0	0	4.9503374	0	0	0	0	0	3.6816084	0	1
0	0	5.351552	0	0	0	0	0	4.0775757	0	1
0	0	3.0005865	0	0	0	0	0	0.21995755	0	1
0	0	2.8883963	0	0	0	0	0	0.19451733	0	1
0	0	6.3317623	0	0	0	0	0	7.524683	0	1
0	0	9.217106	0	0	0	0	0	8.949899	0	1
0	0	5.122939	0	0	0	0	0	5.591173	0	1
0	0	6.4514637	0	0	0	0	0	4.7689724	0	1
0	0	9.190876	0	0	0	0	0	11.878611	0	1
0	0	5.414961	0	0	0	0	0	3.305363	0	1
0	0	3.4511528	0	0	0	0	0	4.958187	0	1
0	0	9.846356	0	0	0	0	0	11.42181	0	1
0	0	7.6922493	0	0	0	0	0	8.468685	0	1
0	0	10.399364	0	0	0	0	0	7.957243	0	1
0	0	5.9907923	0	0	0	0	0	6.1224747	0	1
0	0	4.1760635	0	0	0	0	0	4.7823324	0	1
0	0	3.6120367	0	0	0	0	0	5.9707203	0	1
0	0	3.646412	0	0	0	0	0	2.6422436	0	1
0	0	1.1231309	0	0	0	0	0	1.3976614	0	1
0	0	5.11248	0	0	0	0	0	7.535613	0	1
0	0	6.287299	0	0	0	0	0	6.863966	0	1
0	0	5.659169	0	0	0	0	0	5.578944	0	1
0	0	1.4181558	0	0	0	0	0	0.8186247	0	1
0	0	4.7779055	0	0	0	0	0	5.7114754	0	1
0	0	4.241358	0	0	0	0	0	4.6436386	0	1
0	0	2.3612118	0	0	0	0	0	4.700795	0	1
0	0	1.0520269	0	0	0	0	0	0	0	1
0	0	6.1875486	0	0	0	0	0	7.414055	0	1
0	0	5.151458	0	0	0	0	0	7.867263	0	1
0	0	5.142601	0	0	0	0	0	7.515649	0	1
0	0	5.303584	0	0	0	0	0	7.7721796	0	1
0	0	1.9921924	0	0	0	0	0	2.3667834	0	1
0	0	4.083189	0	0	0	0	0	4.031658	0	1
0	0	1.1631681	0	0	0	0	0	3.9411776	0	1
0	0	4.937726	0	0	0	0	0	6.0108147	0	1
0	0	1.7698594	0	0	0	0	0	4.2227287	0	1
0	0	6.6124983	0	0	0	0	0	7.9022274	0	1
0	0	4.1795425	0	0	0	0	0	3.4549944	0	1
0	0	5.4596453	0	0	0	0	0	9.374572	0	1
0	0	6.5497837	0	0	0	0	0	9.234711	0	1
0	0	5.3247395	0	0	0	0	0	9.137369	0	1
0	0	4.563079	0	0	0	0	0	7.630909	0	1
0	0	6.9619017	0	0	0	0	0	10.207613	0	1
0	0	4.4484797	0	0	0	0	0	7.948963	0	1
0	0	10.860714	0	0	0	0	0	10.049974	0	1
0	0	9.3391	0	0	0	0	0	10.825228	0	1
0	0	11.104252	0	0	0	0	0	11.470638	0	1
0	0	6.3778324	0	0	0	0	0	7.618828	0	1
0	0	6.910761	0	0	0	0	0	5.6472282	0	1
0	0	11.796031	0	0	0	0	0	9.418198	0	1
0	0	10.026365	0	0	0	0	0	5.692917	0	1
0	0	11.384297	0	0	0	0	0	10.775644	0	1
0	0	9.434074	0	0	0	0	0	5.623167	0	1
0	0	10.161726	0	0	0	0	0	7.5752106	0	1
0	0	11.028752	0	0	0	0	0	11.529434	0	1
0	0	9.739552	0	0	0	0	0	5.7454796	0	1
0	0	6.758457	0	0	0	0	0	2.982159	0	1
0	0	12.971952	0	0	0	0	0	9.603725	0	1
0	0	13.174459	0	0	0	0	0	7.806818	0	1
0	0	13.22314	0	0	0	0	0	7.6190033	0	1
0	0	12.538806	0	0	0	0	0	11.068216	0	1
0	0	8.054956	0	0	0	0	0	6.6984425	0	1
0	0	11.751945	0	0	0	0	0	12.326384	0	1
0	0	8.924256	0	0	0	0	0	5.374815	0	1
0	0	10.919539	0	0	0	0	0	7.2326183	0	1
0	0	10.941051	0	0	0	0	0	8.851101	0	1
0	0	10.307828	0	0	0	0	0	10.945023	0	1
0	0	9.242117	0	0	0	0	0	9.276308	0	1
0	0	10.619197	0	0	0	0	0	8.0829315	0	1
0	0	12.22065	0	0	0	0	0	8.322826	0	1
0	0	11.744713	0	0	0	0	0	10.2390785	0	1
0	0	10.89241	0	0	0	0	0	10.931471	0	1
0	0	12.336867	0	0	0	0	0	8.115648	0	1
0	0	11.331019	0	0	0	0	0	7.4380817	0	1
