# Supplementary material for: Detecting Parkinson’s disease from shoe-mounted accelerometer sensors using convolutional neural networks optimized with modified metaheuristics
Source: PeerJ Comput Sci. 2024 May 13;10:e2031. doi: 10.7717/peerj-cs.2031 (PMC11157549; doi:10.7717/peerj-cs.2031)
Supplement: Supplemental Information 1 [file peerj-cs-10-2031-s001.zip › code/JuFeatures.csv]

0	1	2	3	4	5	6	7	8	9	Label
0	2.6378944	2.0485468	0	0	0	1.7189939	0	0	0	0
0	0.99552935	0	0	0	0	1.3156052	0	0	0	0
0	0.59385985	0	0	0	0	0.027037578	0	0	0	0
0	6.5260797	6.544824	0	0	0	5.418803	0	0	0	0
0	0	0	0	0	0	0	0	0	0	0
0	7.8700085	5.7070727	0	0	0	4.5934334	0	0	0	0
0	0.46632114	0	0	0	0	0	0	0	0	0
0	0	0	0	0	0	0	0	0	0	0
0	0.7481076	0	0	0	0	0.20759602	0	0	0	0
0	0.81404895	0.80940974	0	0	0	1.1155047	0	0	0	0
0	0	0	0	0	0	0	0	0	0	0
0	0	0	0	0	0	0.6176397	0	0	0	0
0	0	0	0	0	0	0	0	0	0	0
0	0	0	0	0	0	0	0	0	0	0
0	0	0.8249284	0	0	0	1.7397087	0	0	0	0
0	0	0	0	0	0	0	0	0	0	0
0	0	0	0	0	0	0	0	0	0	0
0	0	0	0	0	0	0	0	0	0	0
0	0	0	0	0	0	0	0	0	0	0
0	0	0	0	0	0	0	0	0	0	0
0	0	0	0	0	0	0	0	0	0	0
0	0	0	0	0	0	0	0	0	0	0
0	0	0	0	0	0	0	0	0	0	0
0	0	0.9834169	0	0	0	1.9286234	0	0	0	0
0	0	0	0	0	0	0.08879061	0	0	0	0
0	0	0	0	0	0	0.7348024	0	3.570379	0	0
0	0	0	0	0	0	0	0	0	0	0
0	0	0	0	0	0	0	0	0	0	0
0	0	0	0	0	0	0	0	0	0	0
0	0	0	0	0	0	0	0	0	0	0
0	0.5222408	0	0	0	0	0.15696259	0	0	0	0
0	0	0	0	0	0	0	0	0	0	0
0	0.0365173	0	0	0	0	0	0	0	0	0
0	0	0	0	0	0	0	0	0	0	0
0	0	0	0	0	0	0.16741772	0	0	0	0
0	0	0	0	0	0	0	0	0	0	0
0	0	2.115759	0	0	0	2.3346727	0	0	0	0
0	0	0	0	0	0	0	0	0	0	0
0	0	0	0	0	0	0	0	0	0	0
0	0	0	0	0	0	0	0	0	0	0
0	0	0	0	0	0	0	0	0	0	0
0	0	0	0	0	0	0	0	0	0	0
0	0	0	0	0	0	0	0	0	0	0
0	0	0	0	0	0	0	0	0	0	0
0	0	0	0	0	0	0	0	0	0	0
0	0	0	0	0	0	0	0	0	0	0
0	0	0	0	0	0	0	0	0	0	0
0	0	0	0	0	0	0	0	0	0	0
0	0	0	0	0	0	0	0	0	0	0
0	0	0	0	0	0	0	0	0	0	0
0	0	0	0	0	0	0	0	0	0	0
0	0	0	0	0	0	0	0	0	0	0
0	0	0	0	0	0	0	0	0	0	0
0	3.0245411	0.6306883	0	0	0	1.7810843	0	0	0	0
0	0	0	0	0	0	0	0	0	0	0
0	0	0	0	0	0	0	0	0	0	0
0	0	0	0	0	0	0	0	0	0	0
0	0	0	0	0	0	0	0	0	0	0
0	6.145705	3.4547572	0	0	0	4.4881997	0	0	0	0
0	0	0	0	0	0	0	0	0	0	0
0	0	0	0	0	0	0	0	0	0	0
0	0	0	0	0	0	0	0	0	0	0
0	0	0	0	0	0	0	0	0	0	0
0	0	0	0	0	0	0	0	0	0	0
0	0	0	0	0	0	0	0	4.6167192	0	0
0	0	0	0	0	0	0	0	0	0	0
0	0	0	0	0	0	0	0	0	0	0
0	0	0	0	0	0	0	0	0	0	0
0	0	0	0	0	0	0	0	0	0	0
0	0	0	0	0	0	0	0	0	0	0
0	0	0	0	0	0	0	0	0	0	0
0	0.14057939	0	0	0	0	0	0	0	0	0
0	0	0	0	0	0	0	0	0	0	0
0	0	0	0	0	0	0.3871548	0	0	0	0
0	0	0	0	0	0	0	0	0	0	0
0	0	0	0	0	0	0	0	0	0	0
0	0	0	0	0	0	0	0	0	0	0
0	0	0	0	0	0	0	0	0	0	0
0	0	0	0	0	0	0	0	0	0	0
0	0	0	0	0	0	0	0	0	0	0
0	0	0	0	0	0	0	0	0	0	0
0	0	0	0	0	0	0	0	0	0	0
0	0	0	0	0	0	0	0	0	0	0
0	0.10816208	0	0	0	0	0.32120916	0	1.7157873	0	0
0	0	0	0	0	0	0	0	0.27374712	0	0
0	0	0	0	0	0	0	0	0	0	0
0	0	0	0	0	0	0	0	0	0	0
0	2.1558907	0.3977419	0	0	0	0.69584864	0	2.227239	0	0
0	0	0	0	0	0	0	0	0	0	0
0	0.37583748	0	0	0	0	0	0	0	0	0
0	0.53833264	0	0	0	0	0	0	0	0	0
0	0	0	0	0	0	0	0	0	0	0
0	0	0	0	0	0	0	0	0	0	0
0	0	0	0	0	0	0	0	0	0	0
0	0	0	0	0	0	0	0	0	0	0
0	0	0	0	0	0	0	0	0	0	0
0	0.5501792	0	0	0	0	0	0	0	0	0
0	0	0	0	0	0	0	0	0	0	0
0	0	0	0	0	0	0	0	0	0	0
0	0	0	0	0	0	0	0	0	0	0
0	0.12620561	0	0	0	0	0.09521027	0	0	0	0
0	0.2193319	0	0	0	0	0	0	0	0	0
0	0.2417957	0	0	0	0	0.107635215	0	0	0	0
0	0.036825337	0	0	0	0	0	0	0	0	0
0	0	0	0	0	0	0	0	0	0	0
0	0	0	0	0	0	0	0	0	0	0
0	0	0	0	0	0	0	0	0	0	0
0	0.3589336	0	0	0	0	0	0	0	0	0
0	1.267995	0	0	0	0	0	0	0	0	0
0	0	0	0	0	0	0	0	0	0	0
0	0	0	0	0	0	0	0	0	0	0
0	0	0	0	0	0	0	0	0	0	0
0	0	0	0	0	0	0	0	0	0	0
0	0	0	0	0	0	0	0	0	0	0
0	0	0	0	0	0	0	0	0	0	0
0	0	0	0	0	0	0	0	0	0	0
0	0	0	0	0	0	0	0	0	0	0
0	0	0	0	0	0	0	0	0	0	0
0	0.3926517	0	0	0	0	0	0	0	0	0
0	0	0	0	0	0	0	0	0	0	0
0	0	0	0	0	0	0	0	0	0	0
0	0	0	0	0	0	0	0	0	0	0
0	0	0	0	0	0	0	0	0	0	0
0	0	0	0	0	0	0	0	0	0	0
0	0	0	0	0	0	0	0	0	0	0
0	0	0	0	0	0	0	0	0	0	0
0	0	0	0	0	0	0	0	0	0	0
0	0	0	0	0	0	0	0	0	0	0
0	0.06129805	0	0	0	0	0	0	0	0	0
0	0	0	0	0	0	0	0	0	0	0
0	0	0	0	0	0	0	0	0	0	0
0	0	0	0	0	0	0	0	0	0	0
0	0	0	0	0	0	0	0	0	0	0
0	0	0	0	0	0	0	0	0	0	0
0	0	0	0	0	0	0	0	0	0	0
0	0	0	0	0	0	0	0	0	0	0
0	0	0	0	0	0	0	0	0	0	0
0	0	0	0	0	0	0	0	0	0	0
0	0	0	0	0	0	0	0	0	0	0
0	0	0	0	0	0	0	0	0	0	0
0	0	0	0	0	0	0	0	0	0	0
0	0	0	0	0	0	0	0	0	0	0
0	0	0	0	0	0	0	0	0	0	0
0	0	0	0	0	0	0	0	0	0	0
0	0	0	0	0	0	0	0	0	0	0
0	0	0	0	0	0	0	0	0	0	0
0	0	0	0	0	0	0	0	0	0	0
0	0	0	0	0	0	0	0	0	0	0
0	0	0	0	0	0	0	0	0	0	0
0	0	0	0	0	0	0	0	0	0	0
0	0	0	0	0	0	0	0	0	0	0
0	0	0	0	0	0	0	0	0	0	0
0	0	0	0	0	0	0	0	0	0	0
0	0	0	0	0	0	0	0	0	0	0
0	0	0	0	0	0	0	0	0	0	0
0	0	0	0	0	0	0	0	0	0	0
0	0	0	0	0	0	0	0	0	0	0
0	0	0	0	0	0	0	0	0	0	0
0	0	0	0	0	0	0	0	0	0	0
0	0	0	0	0	0	0	0	0	0	0
0	1.9797775	1.541977	0	0	0	1.7465384	0	0	0	0
0	0	0	0	0	0	0	0	0	0	0
0	0	0	0	0	0	0	0	0	0	0
0	0	0	0	0	0	0	0	0	0	0
0	0	0	0	0	0	0	0	0	0	0
0	0	0	0	0	0	0	0	0	0	0
0	0	0	0	0	0	0	0	0	0	0
0	0	0	0	0	0	0	0	0	0	0
0	0	0	0	0	0	0	0	0	0	0
0	0	0	0	0	0	0	0	0	0	0
0	0	0	0	0	0	0	0	0	0	0
0	0	0	0	0	0	0	0	0	0	0
0	0	0	0	0	0	0	0	0	0	0
0	0	0	0	0	0	0	0	0	0	0
0	0	0	0	0	0	0	0	0	0	0
0	0	0	0	0	0	0	0	0	0	0
0	0	0	0	0	0	0	0	0	0	0
0	0	0	0	0	0	0	0	0	0	0
0	0	0	0	0	0	0	0	0	0	0
0	0	0	0	0	0	0	0	0	0	0
0	1.0640737	0	0	0	0	0	0	0	0	0
0	0	0	0	0	0	0	0	0	0	0
0	1.2866188	1.1053125	0	0	0	1.4967172	0	0	0	0
0	0.10045353	0	0	0	0	0	0	0	0	0
0	0.80333346	0	0	0	0	0	0	0	0	0
0	4.382783	1.8909227	0	0	0	1.6717422	0	0	0	0
0	0.5596954	0	0	0	0	0.0925829	0	0	0	0
0	0.23177163	0	0	0	0	0.12907954	0	0	0	0
0	0.20665853	0	0	0	0	0	0	0	0	0
0	0.680628	0	0	0	0	0	0	0	0	0
0	0	0	0	0	0	0	0	0	0	0
0	0	0	0	0	0	0.091170505	0	0	0	0
0	0	0	0	0	0	0	0	0	0	0
0	0	0	0	0	0	0	0	0	0	0
0	0	0	0	0	0	0	0	0	0	0
0	0	0	0	0	0	0	0	0	0	0
0	0	0	0	0	0	0	0	0	0	0
0	0	0	0	0	0	0	0	0	0	0
0	0.7416174	0	0	0	0	0	0	0	0	0
0	0	0	0	0	0	0	0	0	0	0
0	0	0	0	0	0	0	0	0	0	0
0	0	0	0	0	0	0	0	0	0	0
0	0	0	0	0	0	0	0	0	0	0
0	0	0	0	0	0	0	0	0	0	0
0	0	0	0	0	0	0	0	0	0	0
0	0.13458507	0	0	0	0	0.08384223	0	0	0	0
0	0	0	0	0	0	0.5028941	0	0	0	0
0	0	0	0	0	0	0	0	0	0	0
0	0	0	0	0	0	0	0	0	0	0
0	0	0	0	0	0	0	0	0	0	0
0	0	0	0	0	0	0	0	0	0	0
0	0	0	0	0	0	0	0	0	0	0
0	0	0	0	0	0	0	0	0	0	0
0	0	0	0	0	0	0	0	0	0	0
0	0	0	0	0	0	0	0	0	0	0
0	0	0	0	0	0	0	0	0	0	0
0	0	0	0	0	0	0	0	0	0	0
0	0	0	0	0	0	0	0	0	0	0
0	0	0	0	0	0	0	0	0	0	0
0	0	0	0	0	0	0	0	0	0	0
0	0	0	0	0	0	0	0	0	0	0
0	0	0.114362836	0	0	0	0	0	0	0	0
0	0	0	0	0	0	0	0	0	0	0
0	0	0	0	0	0	0	0	0	0	0
0	0.46679702	0	0	0	0	0	0	0	0	0
0	0	0	0	0	0	0	0	0	0	0
0	0	0	0	0	0	0	0	0	0	0
0	0	0	0	0	0	0	0	0	0	0
0	0	0	0	0	0	0	0	0	0	0
0	0	0	0	0	0	0	0	0	0	0
0	0	0	0	0	0	0	0	0	0	0
0	0.9626786	1.5332142	0	0	0	0.110095695	0	0	0	0
0	0	0	0	0	0	0	0	0	0	0
0	0	0	0	0	0	0	0	0	0	0
0	0	0	0	0	0	0	0	0	0	0
0	0.03256289	0.40740764	0	0	0	0	0	0	0	0
0	0.10272185	0	0	0	0	0	0	0	0	0
0	0	0	0	0	0	0	0	0	0	0
0	0	0	0	0	0	0	0	0	0	0
0	0	0	0	0	0	0	0	0	0	0
0	0	0	0	0	0	0	0	0	0	0
0	0	0	0	0	0	0	0	0	0	0
0	0	0	0	0	0	0	0	0	0	0
0	0	1.4502574	0	0	0	2.1441426	0	0	0	0
0	0	0.291299	0	0	0	0	0	0	0	0
0	0	0.5499226	0	0	0	0	0	0	0	0
0	0	0	0	0	0	0	0	0	0	0
0	0	0	0	0	0	0	0	0	0	0
0	0	0	0	0	0	0	0	0	0	0
0	0	0	0	0	0	0	0	0	0	0
0	0	0	0	0	0	0	0	0	0	1
0	0	0	0	0	0	0	0	0	0	1
0	0	0	0	0	0	0	0	0	0	1
0	0	1.4502574	0	0	0	2.1441426	0	0	0	1
0	0	0.291299	0	0	0	0	0	0	0	1
0	0	0.5499226	0	0	0	0	0	0	0	1
0	0	0	0	0	0	0	0	0	0	1
0	0	0	0	0	0	0	0	0	0	1
0	0	0	0	0	0	0	0	0	0	1
0	0	0	0	0	0	0	0	0	0	1
0	4.4815283	2.3154793	0	0	0	4.0260396	0	0.38613668	0	1
0	4.32506	3.4395592	0	0	0	3.8343167	0	0	0	1
0	3.8909643	3.0170147	0	0	0	1.1406033	0	0	0	1
0	0	0	0	0	0	1.2820799	0	0	0	1
0	5.043986	3.7688503	0	0	0	5.3387012	0	0	0	1
0	6.1143	3.8871038	0	0	0	3.3543818	0	0	0	1
0	3.994692	1.3745328	0	0	0	1.3426621	0	0	0	1
0	4.083861	2.8781996	0	0	0	5.0917444	0	0	0	1
0	6.300307	3.9227972	0	0	0	3.6555774	0	0	0	1
0	0.08212868	0.45950663	0	0	0	2.298426	0	0	0	1
0	4.044034	2.8154182	0	0	0	2.0715463	0	1.6585852	0	1
0	0	0	0	0	0	0.11602993	0	0	0	1
0	4.426713	2.9426608	0	0	0	0.6909029	0	0	0	1
0	3.812609	2.3980494	0	0	0	0.9782631	0	0	0	1
0	3.1029465	2.3668435	0	0	0	2.5631623	0	0	0	1
0	3.1889975	2.1502223	0	0	0	4.738229	0	0	0	1
0	4.699407	3.9058428	0	0	0	3.2667124	0	0	0	1
0	1.8525311	1.901776	0	0	0	2.5765793	0	0	0	1
0	1.4009448	0.33436406	0	0	0	2.0944326	0	0	0	1
0	3.1284854	2.8386283	0	0	0	2.6192505	0	2.7905905	0	1
0	1.3875929	1.0144144	0	0	0	3.959665	0	0	0	1
0	4.7080765	3.9995704	0	0	0	5.637715	0	0	0	1
0	4.538958	3.739717	0	0	0	3.3480237	0	0	0	1
0	0	0	0	0	0	2.1251404	0	0	0	1
0	2.7932732	1.8926722	0	0	0	1.863384	0	0	0	1
0	4.589351	5.1266856	0	0	0	7.1062665	0	0	0	1
0	1.7195884	1.1658417	0	0	0	2.4549878	0	0	0	1
0	4.892166	3.4668875	0	0	0	1.9823096	0	0	0	1
0	2.525842	1.6323158	0	0	0	5.087617	0	0	0	1
0	4.9981256	3.6507523	0	0	0	3.0238047	0	0	0	1
0	2.072169	1.3316385	0	0	0	1.6595519	0	0	0	1
0	3.5299337	3.4119964	0	0	0	6.08873	0	0	0	1
0	3.083904	2.5456653	0	0	0	2.4373286	0	0	0	1
0	0	0	0	0	0	0	0	0	0	1
0	3.8624704	2.5728168	0	0	0	2.6587112	0	0	0	1
0	2.811477	3.3495011	0	0	0	5.614166	0	0	0	1
0	4.2593374	3.0070243	0	0	0	3.138498	0	0	0	1
0	1.7990686	2.0846233	0	0	0	5.173299	0	0	0	1
0	4.972091	3.860839	0	0	0	2.644905	0	0	0	1
0	5.7433596	4.4127445	0	0	0	5.0178227	0	0	0	1
0	0	0	0	0	0	0	0	0	0	1
0	4.011039	4.361037	0	0	0	6.8737955	0	0	0	1
0	3.5256417	2.6604466	0	0	0	2.6436768	0	0	0	1
0	1.8465	1.3649205	0	0	0	1.4583023	0	0	0	1
0	4.3598647	2.7932272	0	0	0	4.346164	0	0	0	1
0	0.7334625	0	0	0	0	0	0	0	0	1
0	0	0	0	0	0	3.9024885	0	0	0	1
0	3.5634754	4.394831	0	0	0	4.502356	0	0	0	1
0	0	0.006429788	0	0	0	2.1334376	0	0	0	1
0	0.5478851	2.1094027	0	0	0	2.56158	0	0	0	1
0	3.8265522	4.4192486	0	0	0	3.9382508	0	0	0	1
0	8.5600605	5.8896966	0	0	0	5.662068	0	0	0	1
0	1.4430348	2.0912752	0	0	0	2.8605192	0	0	0	1
0	5.7417727	3.6591234	0	0	0	4.0851784	0	0	0	1
0	7.184252	3.6136937	0	0	0	4.6118007	0	0	0	1
0	7.376709	5.320775	0	0	0	5.4061227	0	0	0	1
0	8.836657	8.800958	0	0	0	8.12746	0	0	0	1
0	6.7532325	5.870021	0	0	0	7.398668	0	0	0	1
0	5.404347	6.1080694	0	0	0	6.4428926	0	0	0	1
0	7.4669037	5.2703424	0	0	0	5.78372	0	0	0	1
0	6.636957	4.771355	0	0	0	6.769887	0	0	0	1
0	8.411398	7.887903	0	0	0	11.04003	0	0	0	1
0	12.069272	10.439776	0	0	0	9.433393	0	0	0	1
0	2.9329073	0.47399867	0	0	0	0.8715274	0	0	0	1
0	7.022726	4.9712257	0	0	0	6.2175026	0	0	0	1
0	4.6160316	2.625985	0	0	0	4.451116	0	0	0	1
0	6.9310484	5.4504385	0	0	0	7.073484	0	0	0	1
0	5.8218603	4.4705725	0	0	0	7.5722375	0	0	0	1
0	7.3939342	6.920623	0	0	0	7.823566	0	0	0	1
0	5.2560673	3.0206544	0	0	0	3.994284	0	0	0	1
0	5.4125896	5.6191688	0	0	0	6.449441	0	0	0	1
0	9.774456	6.966949	0	0	0	7.2748256	0	0	0	1
0	3.1343057	1.0834085	0	0	0	3.4282029	0	0	0	1
0	6.670992	5.7543826	0	0	0	6.007579	0	0	0	1
0	2.7009928	0.5885445	0	0	0	3.2339203	0	0	0	1
0	6.9819527	6.2521725	0	0	0	7.7602735	0	14.496085	0	1
0	7.467848	4.086078	0	0	0	4.653609	0	0	0	1
0	4.224977	1.38688	0	0	0	3.9621944	0	0	0	1
0	7.4418726	6.052706	0	0	0	6.239374	0	0	0	1
0	3.5422614	0.7139207	0	0	0	3.2426596	0	0	0	1
0	5.6109805	3.041295	0	0	0	4.573743	0	0	0	1
0	7.6850567	3.7904832	0	0	0	5.1382537	0	0	0	1
0	9.103787	6.968269	0	0	0	6.514105	0	0.08972563	0	1
0	6.9222074	4.01237	0	0	0	4.5802655	0	2.9693677	0	1
0	8.703665	5.627536	0	0	0	7.433567	0	0	0	1
0	5.27855	1.6938761	0	0	0	3.2738554	0	4.0241485	0	1
0	8.778641	7.0100737	0	0	0	9.482499	0	12.118657	0	1
0	9.826636	7.0285897	0	0	0	6.64335	0	0	0	1
0	10.988981	6.7684565	0	0	0	7.409521	0	0	0	1
0	6.198931	3.0213888	0	0	0	3.7418997	0	0	0	1
0	8.886707	4.4798646	0	0	0	5.9772267	0	0	0	1
0	10.316811	8.022589	0	0	0	9.460283	0	5.2237782	0	1
0	8.446706	5.3051367	0	0	0	4.842069	0	1.0259591	0	1
0	8.752344	6.884434	0	0	0	9.364987	0	0.65209186	0	1
0	8.659562	7.973157	0	0	0	7.9453216	0	0	0	1
0	9.457338	7.422561	0	0	0	9.256469	0	5.2521753	0	1
0	7.91506	5.959055	0	0	0	7.4622283	0	7.1222577	0	1
0	6.3193655	3.5184515	0	0	0	5.3687353	0	0	0	1
0	10.815292	9.074391	0	0	0	9.087865	0	2.714687	0	1
0	5.846135	3.5756373	0	0	0	5.34101	0	0	0	1
0	7.120778	6.932431	0	0	0	6.544554	0	0	0	1
0	6.412488	5.1921673	0	0	0	7.024119	0	4.5264735	0	1
0	4.2370825	2.3207448	0	0	0	2.6875384	0	0.019393103	0	1
0	9.160034	7.106292	0	0	0	8.355611	0	0	0	1
0	8.025852	6.664765	0	0	0	7.172571	0	0	0	1
0	6.7802167	4.0425453	0	0	0	6.582096	0	0	0	1
0	7.355366	4.2105103	0	0	0	5.745189	0	0	0	1
0	10.96833	8.675317	0	0	0	8.299065	0	0	0	1
0	7.362232	3.673495	0	0	0	4.5390463	0	0	0	1
0	10.288807	7.695787	0	0	0	8.203643	0	0	0	1
0	6.7869015	5.3904705	0	0	0	6.3730206	0	0	0	1
0	6.415962	3.1812696	0	0	0	3.8423972	0	0	0	1
0	2.5085213	0.013541576	0	0	0	2.7850964	0	0	0	1
0	8.044552	8.003979	0	0	0	8.113719	0	6.265681	0	1
0	4.7867513	2.7005231	0	0	0	3.3031695	0	0	0	1
0	10.342981	8.252972	0	0	0	9.09394	0	6.602239	0	1
0	7.7101016	6.8384547	0	0	0	7.169624	0	0	0	1
0	5.4774814	2.899023	0	0	0	5.145394	0	0	0	1
0	7.4643574	5.825923	0	0	0	6.3629956	0	0	0	1
0	8.391804	6.5851774	0	0	0	9.034306	0	3.6614912	0	1
0	4.366376	1.0356747	0	0	0	3.593778	0	0	0	1
0	7.4613547	5.747844	0	0	0	6.828525	0	0	0	1
0	6.3065896	5.777278	0	0	0	6.828443	0	5.407686	0	1
0	5.9260488	2.0887544	0	0	0	3.2202585	0	0	0	1
0	8.5182085	7.462661	0	0	0	7.3380485	0	5.128346	0	1
0	5.324214	2.4942255	0	0	0	4.7649884	0	3.277336	0	1
0	6.5492735	4.5864916	0	0	0	7.242596	0	6.1169643	0	1
0	9.970162	7.861852	0	0	0	7.91781	0	0	0	1
0	7.697403	5.803807	0	0	0	9.046069	0	5.9363337	0	1
0	9.196526	5.785282	0	0	0	5.366656	0	0	0	1
0	4.8168545	3.0564508	0	0	0	3.0503905	0	0	0	1
0	5.163684	2.4777026	0	0	0	1.5141904	0	0	0	1
0	5.9488835	2.6766367	0	0	0	1.228317	0	0	0	1
0	5.997203	3.5283647	0	0	0	3.4493558	0	0	0	1
0	5.871337	3.6767917	0	0	0	3.5126913	0	0	0	1
0	5.9020996	2.9535432	0	0	0	2.5498848	0	0	0	1
0	7.248275	3.4844499	0	0	0	3.343807	0	0	0	1
0	5.2489495	3.0920978	0	0	0	2.8962176	0	0	0	1
0	5.7426996	3.0391817	0	0	0	3.1260588	0	0	0	1
0	7.002794	3.9883695	0	0	0	3.8861785	0	0	0	1
0	10.01585	10.894841	0	0	0	9.931532	0	0	0	1
0	5.4027686	3.4023263	0	0	0	3.9666402	0	0	0	1
0	7.049629	7.1268225	0	0	0	7.6497836	0	0	0	1
0	7.7312965	6.700006	0	0	0	7.119455	0	0	0	1
0	8.424547	8.678813	0	0	0	8.738481	0	0	0	1
0	8.845644	7.488723	0	0	0	7.420784	0	0	0	1
0	5.6017647	2.731758	0	0	0	4.2673664	0	0	0	1
0	3.995816	1.8388292	0	0	0	2.3573742	0	0	0	1
0	5.3101177	2.9508445	0	0	0	2.8913038	0	0	0	1
0	5.09868	3.0225327	0	0	0	3.6182015	0	0	0	1
0	8.505898	4.2745304	0	0	0	3.1640043	0	0	0	1
0	8.21799	3.6547189	0	0	0	2.1216056	0	0	0	1
0	4.922898	0	0	0	0	0	0	0	0	1
0	4.1321974	1.7347552	0	0	0	0.5178377	0	0	0	1
0	7.8001595	2.4056497	0	0	0	0.5255925	0	0	0	1
0	8.159525	3.7482867	0	0	0	2.6755865	0	0	0	1
0	7.0687165	2.9226925	0	0	0	1.5161736	0	0	0	1
0	7.372839	2.2300375	0	0	0	0.8012065	0	0	0	1
0	6.434682	3.062132	0	0	0	1.3452733	0	0	0	1
0	4.973832	2.153493	0	0	0	1.0126159	0	0	0	1
0	6.724787	0	0	0	0	0	0	0	0	1
0	7.807957	3.4465284	0	0	0	2.521754	0	0	0	1
0	6.6994934	1.3317901	0	0	0	0.24450035	0	0	0	1
0	5.915885	1.7776724	0	0	0	0.9019324	0	0	0	1
0	7.590197	2.6555285	0	0	0	1.0466774	0	0	0	1
0	7.167129	3.3370147	0	0	0	2.03766	0	0	0	1
0	6.9612064	2.902009	0	0	0	2.8294742	0	0	0	1
0	6.6078115	1.2692977	0	0	0	0.05759926	0	0	0	1
0	6.804125	3.1001844	0	0	0	2.4696002	0	0	0	1
0	5.9857726	2.8677053	0	0	0	1.1308177	0	0	0	1
0	7.9556317	4.4755344	0	0	0	3.1546109	0	0	0	1
0	6.2298846	1.4460527	0	0	0	0.84503144	0	0	0	1
0	7.21986	3.8996408	0	0	0	2.6804872	0	0	0	1
0	7.4120626	4.327567	0	0	0	3.608635	0	0	0	1
0	7.859296	4.702678	0	0	0	3.8194003	0	0	0	1
0	7.442167	3.8282528	0	0	0	2.3257215	0	0	0	1
0	7.0727267	2.4572177	0	0	0	3.1423628	0	0	0	1
0	8.430241	2.708992	0	0	0	0.46643564	0	0	0	1
0	7.2960844	4.766958	0	0	0	4.551208	0	0	0	1
0	6.979585	3.7438838	0	0	0	2.7365882	0	0	0	1
0	6.310274	3.0710673	0	0	0	3.2898965	0	0	0	1
0	6.3503475	1.2686917	0	0	0	2.2524412	0	0	0	1
0	7.986482	2.0287776	0	0	0	0.09791489	0	0	0	1
0	7.778526	3.994564	0	0	0	2.2963865	0	0	0	1
0	9.345764	4.351423	0	0	0	2.9138458	0	0	0	1
0	9.980209	4.748608	0	0	0	3.726898	0	0	0	1
0	5.339162	2.5643067	0	0	0	2.7792404	0	0	0	1
0	5.146477	0.70769465	0	0	0	0	0	0	0	1
0	7.5529494	2.4370255	0	0	0	0.89287966	0	0	0	1
0	7.752983	4.5675893	0	0	0	3.6501646	0	0	0	1
0	5.422169	2.8490553	0	0	0	2.6135051	0	0	0	1
0	4.7868624	1.7730743	0	0	0	0.8527772	0	0	0	1
0	7.3935046	3.8635373	0	0	0	2.333676	0	0	0	1
0	6.7540507	2.1410637	0	0	0	0.83597916	0	0	0	1
0	7.4331837	2.4793587	0	0	0	1.0653312	0	0	0	1
0	8.504659	3.4517198	0	0	0	3.1611059	0	0	0	1
0	8.582325	3.717226	0	0	0	3.0683892	0	0	0	1
0	6.2298064	3.4556112	0	0	0	2.672702	0	0	0	1
0	7.9725294	2.7779455	0	0	0	0.7094247	0	0	0	1
0	7.4117565	2.47885	0	0	0	0.510245	0	0	0	1
0	6.310597	2.957924	0	0	0	2.3160126	0	0	0	1
0	8.353403	1.596439	0	0	0	0.41496107	0	0	0	1
0	6.390685	0.62885725	0	0	0	0	0	0	0	1
0	5.7300544	2.0502558	0	0	0	1.7777946	0	0	0	1
0	5.995213	2.5606809	0	0	0	0.9952399	0	0	0	1
0	7.582847	2.9074845	0	0	0	2.2541554	0	0	0	1
0	6.9223647	2.4081888	0	0	0	0.20607443	0	0	0	1
0	7.0377693	3.238927	0	0	0	1.7428982	0	0	0	1
0	5.805012	2.828444	0	0	0	1.4254396	0	0	0	1
0	6.7856097	3.2332091	0	0	0	2.0000422	0	0	0	1
0	8.098074	2.551477	0	0	0	1.3420532	0	0	0	1
0	7.805841	3.3650146	0	0	0	3.0592396	0	0	0	1
0	6.2361717	1.391409	0	0	0	0.023121076	0	0	0	1
0	4.629826	1.3354536	0	0	0	0.23334093	0	0	0	1
0	6.695059	2.5136352	0	0	0	0.8588845	0	0	0	1
0	7.846434	1.7117487	0	0	0	0	0	0	0	1
0	5.6962876	2.3058004	0	0	0	1.4196298	0	0	0	1
0	6.858577	1.0972039	0	0	0	0	0	0	0	1
0	7.413163	3.4126544	0	0	0	1.9102354	0	0	0	1
0	7.7731004	3.060433	0	0	0	1.8070815	0	0	0	1
0	2.0118468	1.5920035	0	0	0	2.1267426	0	0	0	1
0	2.4461281	2.3759675	0	0	0	3.3428774	0	0	0	1
0	2.226021	4.004252	0	0	0	3.230234	0	0	0	1
0	0	0	0	0	0	1.6527445	0	0	0	1
0	0	3.004994	0	0	0	4.2626166	0	0	0	1
0	1.6475888	4.8022776	0	0	0	3.717282	0	0	0	1
0	2.8719552	3.3921342	0	0	0	2.212527	0	0	0	1
0	3.1658356	3.0935094	0	0	0	4.40758	0	0	0	1
0	0.9186756	3.9078586	0	0	0	4.3027854	0	0	0	1
0	1.8713666	3.9125702	0	0	0	2.937595	0	0	0	1
0	4.933596	5.666423	0	0	0	4.952085	0	0	0	1
0	2.6233132	4.2282815	0	0	0	4.742801	0	2.665367	0	1
0	2.3398159	2.471006	0	0	0	2.5199218	0	2.575774	0	1
0	1.652342	1.8780318	0	0	0	4.1081824	0	0	0	1
0	4.3539557	4.906167	0	0	0	5.2131457	0	0	0	1
0	4.0276456	4.798752	0	0	0	4.3224754	0	0	0	1
0	4.825978	6.2931414	0	0	0	6.8708806	0	0	0	1
0	1.9508358	2.332391	0	0	0	3.8280413	0	0	0	1
0	1.3307267	1.2837869	0	0	0	3.8681247	0	0.35729662	0	1
0	4.0432234	3.866321	0	0	0	4.1873703	0	0	0	1
0	2.0271795	3.026828	0	0	0	3.2919946	0	0	0	1
0	7.5371056	5.6054955	0	0	0	5.4106565	0	0	0	1
0	4.5304375	5.229023	0	0	0	4.592766	0	0	0	1
0	3.7582357	3.1111128	0	0	0	2.7923589	0	0	0	1
0	5.405814	4.27619	0	0	0	3.9531858	0	0	0	1
0	5.7682652	5.637958	0	0	0	5.1280017	0	0	0	1
0	5.627061	4.3256474	0	0	0	3.264161	0	0	0	1
0	3.3702967	2.6036468	0	0	0	2.9906237	0	0	0	1
0	5.10258	4.0895343	0	0	0	3.5402312	0	0	0	1
0	6.203023	4.356144	0	0	0	3.9927428	0	0	0	1
0	4.560407	3.9545743	0	0	0	3.740817	0	0	0	1
0	5.638402	5.5638866	0	0	0	5.426254	0	0	0	1
0	5.014664	5.081981	0	0	0	4.3782086	0	0	0	1
0	6.2737107	3.6118124	0	0	0	3.2069004	0	0	0	1
0	0.7887613	2.1910863	0	0	0	3.12662	0	0	0	1
0	5.3104043	4.280938	0	0	0	3.052961	0	0	0	1
0	5.0072083	3.4905248	0	0	0	2.2189724	0	0	0	1
0	2.8404062	3.050479	0	0	0	3.8556564	0	0	0	1
0	3.206783	3.1349726	0	0	0	3.004061	0	0	0	1
0	5.016213	4.52873	0	0	0	4.585731	0	0	0	1
0	2.9834893	3.5059133	0	0	0	3.0547292	0	0	0	1
0	6.1910596	4.8272038	0	0	0	5.6287947	0	0	0	1
0	7.3483663	4.56927	0	0	0	4.2910123	0	0	0	1
0	6.2100186	4.6697245	0	0	0	4.029115	0	0	0	1
0	6.180102	5.7089844	0	0	0	5.3065085	0	0	0	1
0	5.352823	4.510728	0	0	0	5.7007136	0	0	0	1
0	5.4145713	3.767218	0	0	0	4.3670764	0	0	0	1
0	8.18725	5.3402834	0	0	0	4.6987414	0	0	0	1
0	8.65424	5.002487	0	0	0	4.485106	0	0	0	1
0	4.7011604	4.923185	0	0	0	5.0397735	0	0	0	1
0	3.696634	3.1015768	0	0	0	2.9564536	0	0	0	1
0	5.384435	3.510138	0	0	0	3.39634	0	0	0	1
0	5.290507	3.0486252	0	0	0	2.436423	0	0	0	1
0	3.226414	2.6297784	0	0	0	2.801676	0	0	0	1
0	5.0156884	4.3121476	0	0	0	4.4195175	0	0	0	1
0	6.028939	4.1922426	0	0	0	3.7504218	0	0	0	1
0	3.9837415	3.2786825	0	0	0	3.6429527	0	0	0	1
0	6.79879	4.829474	0	0	0	4.111696	0	0	0	1
0	3.0811088	3.7233143	0	0	0	2.3663237	0	0	0	1
0	3.97523	4.676506	0	0	0	4.845613	0	0	0	1
0	2.2634447	4.862484	0	0	0	4.1138597	0	0	0	1
0	3.2353876	2.5185227	0	0	0	3.7157924	0	0	0	1
0	6.9689016	3.9498916	0	0	0	3.8519535	0	0	0	1
0	0.8905241	2.8122582	0	0	0	1.7299974	0	0	0	1
0	2.0708454	3.3441591	0	0	0	2.657248	0	0	0	1
0	5.77917	3.428874	0	0	0	3.802982	0	0	0	1
0	1.0580703	3.7897396	0	0	0	2.7335017	0	0	0	1
0	7.169051	3.9022615	0	0	0	3.5754035	0	0	0	1
0	3.6755078	3.0628836	0	0	0	2.5877078	0	0	0	1
0	2.3478215	2.6191542	0	0	0	3.4456446	0	0	0	1
0	4.183103	2.7209694	0	0	0	1.973028	0	0	0	1
0	2.0269907	3.0139084	0	0	0	3.9282691	0	0	0	1
0	3.003691	2.2828789	0	0	0	2.3154972	0	0	0	1
0	3.4240224	4.2262955	0	0	0	2.1536512	0	0	0	1
0	1.080144	3.7862716	0	0	0	3.1076033	0	0	0	1
0	1.6562678	2.1429722	0	0	0	1.934591	0	0	0	1
0	5.0107155	3.8850753	0	0	0	3.8195362	0	0	0	1
0	5.3387136	4.325883	0	0	0	4.310855	0	0	0	1
0	3.4106362	2.512199	0	0	0	1.7506928	0	0	0	1
0	4.302141	4.9806232	0	0	0	4.868255	0	0	0	1
0	2.6788247	2.8533711	0	0	0	1.9236019	0	0	0	1
0	6.4050055	5.8467555	0	0	0	6.9006834	0	0	0	1
0	5.6646423	3.6745687	0	0	0	3.8289988	0	0	0	1
0	4.259447	3.057841	0	0	0	2.801424	0	0	0	1
0	7.3965197	4.170655	0	0	0	4.051638	0	0	0	1
0	5.559158	4.2012887	0	0	0	3.9976346	0	0	0	1
0	7.450952	6.8967094	0	0	0	5.865484	0	0	0	1
0	6.3021364	4.2194805	0	0	0	3.3866422	0	0	0	1
0	5.130722	4.15807	0	0	0	4.118331	0	0	0	1
0	4.49785	5.4971924	0	0	0	5.728353	0	0	0	1
0	3.3307617	1.3885213	0	0	0	1.6196749	0	6.0170264	0	1
0	5.990518	4.588335	0	0	0	4.5293255	0	5.0723066	0	1
0	4.860107	6.151044	0	0	0	5.7470937	0	0.31972852	0	1
0	3.0419009	3.0856757	0	0	0	2.6112335	0	0	0	1
0	5.301621	4.545518	0	0	0	5.096381	0	2.716388	0	1
0	5.5971847	5.850875	0	0	0	5.9660916	0	0	0	1
0	5.0027385	5.4756284	0	0	0	6.2373123	0	0	0	1
0	3.1892684	3.0083213	0	0	0	4.184674	0	0	0	1
0	2.4633634	2.5069156	0	0	0	2.5206406	0	0	0	1
0	4.0684986	2.95045	0	0	0	4.1612544	0	3.7484844	0	1
0	2.8277023	1.6049529	0	0	0	1.5258787	0	0	0	1
0	5.8052073	5.0849032	0	0	0	5.5316076	0	6.6865773	0	1
0	3.8303783	2.9376383	0	0	0	2.1004546	0	0	0	1
0	2.7777054	3.5237207	0	0	0	2.5840645	0	0	0	1
0	5.3966703	3.4919677	0	0	0	3.9913042	0	0	0	1
0	1.3942496	3.6197338	0	0	0	4.3706326	0	0	0	1
0	6.66306	5.7693357	0	0	0	5.2368417	0	1.1236135	0	1
0	4.4483404	3.7263691	0	0	0	3.9170063	0	3.7367854	0	1
0	4.317324	4.762883	0	0	0	3.9783885	0	0	0	1
0	5.8363633	4.750622	0	0	0	5.147388	0	1.6214381	0	1
0	5.2814	3.9648967	0	0	0	3.3207307	0	4.660186	0	1
0	2.4778368	4.9889956	0	0	0	5.353601	0	0	0	1
0	5.68098	4.4079514	0	0	0	4.225529	0	2.4584587	0	1
0	6.377916	5.0733805	0	0	0	6.3109736	0	0	0	1
0	2.9169104	4.0009074	0	0	0	4.256819	0	2.4364989	0	1
0	3.6845276	4.555496	0	0	0	5.4040694	0	0	0	1
0	2.2913787	6.736016	0	0	0	6.57241	0	0	0	1
0	2.9911735	4.725513	0	0	0	4.5780416	0	0.66904175	0	1
0	6.085896	5.7444687	0	0	0	5.382321	0	0	0	1
0	4.0809293	7.143571	0	0	0	7.285347	0	0	0	1
0	2.3070428	3.720027	0	0	0	4.337947	0	0	0	1
0	2.3566768	4.358924	0	0	0	5.0754266	0	0	0	1
0	8.008771	7.5830593	0	0	0	9.037563	0	10.598163	0	1
0	4.0670404	3.9059248	0	0	0	3.5131223	0	0	0	1
0	6.7480083	6.845597	0	0	0	6.042662	0	0	0	1
0	7.585414	5.8419576	0	0	0	5.794911	0	0.717044	0	1
0	4.7798886	5.546398	0	0	0	5.939876	0	0	0	1
0	1.9515902	4.8091397	0	0	0	4.792058	0	0	0	1
0	5.2989655	5.0781546	0	0	0	4.5585146	0	0	0	1
0	3.977012	4.3764973	0	0	0	4.475594	0	0	0	1
0	0.7255909	1.874952	0	0	0	1.689502	0	0	0	1
0	5.674361	5.203683	0	0	0	4.9860587	0	4.648852	0	1
0	4.8555493	4.5416603	0	0	0	4.9615636	0	1.1301914	0	1
0	4.3053994	3.303555	0	0	0	1.6960771	0	0	0	1
0	4.5127897	5.219589	0	0	0	5.2682147	0	0	0	1
0	4.8551025	3.299574	0	0	0	3.3576858	0	0	0	1
0	2.8007648	3.9928145	0	0	0	5.2607236	0	0	0	1
0	3.49311	1.7523509	0	0	0	1.4984968	0	0.58237135	0	1
0	3.5584352	3.5597959	0	0	0	3.7555044	0	0	0	1
0	5.2785354	5.224104	0	0	0	5.89211	0	0	0	1
0	6.4998884	5.7638764	0	0	0	4.8105345	0	15.8948555	0	1
0	8.476505	9.977075	0	0	0	8.328116	0	20.237993	0	1
0	5.131816	4.6300316	0	0	0	4.0371733	0	12.959951	0	1
0	4.2561398	3.9465942	0	0	0	3.2206001	0	10.854997	0	1
0	8.875694	10.033577	0	0	0	8.763649	0	21.992521	0	1
0	8.6249695	8.050989	0	0	0	7.4447513	0	15.501302	0	1
0	5.596691	6.2394004	0	0	0	5.3925285	0	16.077328	0	1
0	8.433108	9.577645	0	0	0	8.2427435	0	20.849838	0	1
0	1.6026412	0.57789767	0	0	0	1.4686387	0	15.377037	0	1
0	6.672754	5.0922008	0	0	0	4.530151	0	19.235	0	1
0	4.1451187	3.2949252	0	0	0	2.8872316	0	23.31652	0	1
0	4.7693377	2.6076403	0	0	0	4.078662	0	28.345978	0	1
0	3.4408686	1.5875894	0	0	0	3.3549535	0	33.50455	0	1
0	7.1006813	5.9304023	0	0	0	7.553266	0	29.917303	0	1
0	5.9459786	7.40776	0	0	0	6.4304585	0	19.550543	0	1
0	2.9341023	1.0349499	0	0	0	1.9495795	0	17.36105	0	1
0	9.637271	10.345941	0	0	0	8.712301	0	20.190056	0	1
0	1.7989837	0.6151911	0	0	0	1.7934272	0	29.18837	0	1
0	7.238847	7.4678445	0	0	0	6.2292237	0	14.898669	0	1
0	7.1502466	8.002522	0	0	0	7.0576615	0	21.5209	0	1
0	3.5163405	2.7700338	0	0	0	4.2126927	0	24.028538	0	1
0	3.8083117	1.9790117	0	0	0	3.5976245	0	32.711185	0	1
0	3.6110032	1.7094146	0	0	0	3.5151098	0	33.44307	0	1
0	0	0	0	0	0	0	0	26.662678	0	1
0	4.9777393	3.0642195	0	0	0	4.842266	0	33.921047	0	1
0	6.276293	5.961116	0	0	0	4.768431	0	11.002838	0	1
0	6.9562697	7.7631025	0	0	0	6.353988	0	14.671435	0	1
0	9.794529	10.963916	0	0	0	9.711036	0	21.086464	0	1
0	5.0182114	4.6478033	0	0	0	4.7311873	0	15.664793	0	1
0	8.607119	10.219377	0	0	0	8.852279	0	20.07118	0	1
0	4.1706166	3.976365	0	0	0	3.746813	0	23.295395	0	1
0	4.2457542	2.2757792	0	0	0	3.996916	0	26.943554	0	1
0	5.502768	4.516113	0	0	0	4.568671	0	20.513355	0	1
0	5.522781	3.5305495	0	0	0	3.968023	0	17.66442	0	1
0	5.0845294	4.5468035	0	0	0	4.9627967	0	19.43782	0	1
0	2.9297683	2.0973334	0	0	0	2.674348	0	17.944117	0	1
0	3.8164237	2.9794626	0	0	0	3.1087663	0	21.141293	0	1
0	0	0	0	0	0	0.09166594	0	25.75845	0	1
0	4.7569847	3.2678504	0	0	0	2.387891	0	13.74449	0	1
0	6.829584	7.5431705	0	0	0	6.488892	0	15.38597	0	1
0	3.499614	2.7322369	0	0	0	2.1712716	0	20.290394	0	1
0	5.7470536	4.288733	0	0	0	4.8588977	0	18.72889	0	1
0	4.378777	3.6207504	0	0	0	3.9430826	0	22.742147	0	1
0	2.7185385	3.0812345	0	0	0	3.550027	0	13.347761	0	1
0	4.026212	3.070068	0	0	0	3.0114872	0	19.572239	0	1
0	3.6747925	1.7027599	0	0	0	1.6211936	0	17.425812	0	1
0	4.8812594	3.3827105	0	0	0	2.6878293	0	13.494691	0	1
0	3.5242717	0.27014792	0	0	0	0	0	14.367215	0	1
0	2.7431352	2.4935608	0	0	0	3.0232136	0	15.65486	0	1
0	5.080058	4.029364	0	0	0	3.5408642	0	20.658714	0	1
0	4.149946	2.7822514	0	0	0	2.9858458	0	20.274569	0	1
0	3.521784	2.7867827	0	0	0	3.2965562	0	13.9839	0	1
0	5.6178913	5.299736	0	0	0	4.4885726	0	14.790426	0	1
0	4.571644	2.9449983	0	0	0	2.464916	0	16.100266	0	1
0	5.263815	4.1902328	0	0	0	3.6848786	0	17.861547	0	1
0	3.3162572	2.0488596	0	0	0	2.7192233	0	20.71292	0	1
0	5.285131	3.963934	0	0	0	3.309354	0	16.933483	0	1
0	3.5365093	2.923924	0	0	0	2.9376764	0	16.428806	0	1
0	3.7829764	2.8524437	0	0	0	3.8561676	0	22.925516	0	1
0	1.7354738	0.1103102	0	0	0	0.7706019	0	22.487244	0	1
0	2.5738099	1.3376538	0	0	0	2.5150926	0	16.313032	0	1
0	4.094761	1.0429541	0	0	0	0.38421032	0	10.996107	0	1
0	3.0858672	4.567685	0	0	0	5.2872577	0	17.09621	0	1
0	3.1336868	0	0	0	0	0.5500533	0	11.592531	0	1
0	2.5612519	0.31341374	0	0	0	0.67815894	0	20.723188	0	1
0	1.7720338	2.7092352	0	0	0	3.7978733	0	10.896225	0	1
0	3.2817223	0	0	0	0	0	0	15.692425	0	1
0	3.0889752	0.7111026	0	0	0	1.1030309	0	20.085903	0	1
0	2.5525587	1.5154487	0	0	0	1.7771995	0	13.416397	0	1
0	1.8953363	3.1600676	0	0	0	3.5159755	0	13.6744795	0	1
0	1.5136458	3.5757406	0	0	0	4.2928367	0	0	0	1
0	7.958606	8.642051	0	0	0	9.355047	0	0	0	1
0	4.3880906	5.1033826	0	0	0	5.3420477	0	3.379956	0	1
0	2.5070555	3.3307753	0	0	0	3.12426	0	0	0	1
0	8.832026	6.007068	0	0	0	7.201468	0	0	0	1
0	4.5172124	5.270109	0	0	0	6.187367	0	0	0	1
0	3.101875	5.0353208	0	0	0	6.006538	0	0	0	1
0	2.8858454	4.6710024	0	0	0	5.1816716	0	0	0	1
0	4.9520793	4.4120913	0	0	0	5.87687	0	0	0	1
0	7.0662613	8.282632	0	0	0	7.927646	0	0	0	1
0	2.2475255	3.0419087	0	0	0	3.655434	0	14.774279	0	1
0	8.8576355	10.24947	0	0	0	11.232999	0	18.607864	0	1
0	0	0	0	0	0	0	0	12.099805	0	1
0	5.887799	4.4710846	0	0	0	5.799368	0	16.061573	0	1
0	7.7287936	8.046873	0	0	0	8.950319	0	21.712765	0	1
0	6.8466506	7.468279	0	0	0	9.452872	0	15.885198	0	1
0	6.8720446	6.8300667	0	0	0	7.664655	0	19.343954	0	1
0	8.083976	8.121375	0	0	0	9.543002	0	25.308262	0	1
0	6.055761	4.615082	0	0	0	5.546293	0	12.310669	0	1
0	6.7971272	4.9588737	0	0	0	6.182647	0	12.428841	0	1
0	5.6128407	4.3807983	0	0	0	3.3409631	0	0	0	1
0	3.6872556	2.0810387	0	0	0	2.2093067	0	0	0	1
0	1.6712962	2.7184083	0	0	0	2.284564	0	0	0	1
0	6.7380476	4.5522165	0	0	0	4.299393	0	0	0	1
0	6.569682	7.6284947	0	0	0	8.194256	0	0	0	1
0	7.7336774	7.1519575	0	0	0	6.4705696	0	0	0	1
0	4.88445	4.5098047	0	0	0	5.090218	0	0	0	1
0	6.945093	8.865189	0	0	0	8.084146	0	0	0	1
0	4.8523703	7.207778	0	0	0	5.530399	0	0	0	1
0	8.3871975	8.673002	0	0	0	8.766382	0	0	0	1
0	2.9900296	1.8753434	0	0	0	2.1475313	0	8.259384	0	1
0	0	2.7021441	0	0	0	4.8293037	0	0	0	1
0	0.21943395	1.8709394	0	0	0	3.5838315	0	5.472819	0	1
0	3.5055697	2.3874774	0	0	0	2.7985213	0	1.895135	0	1
0	0	1.0773813	0	0	0	2.8168986	0	10.894864	0	1
0	0.74242896	2.3220215	0	0	0	4.127106	0	6.9117208	0	1
0	3.0620768	3.1446643	0	0	0	3.567292	0	10.396749	0	1
0	3.7208188	2.6060643	0	0	0	3.5370266	0	5.2080903	0	1
0	1.7473956	2.9803739	0	0	0	3.026756	0	0	0	1
0	0	1.5399424	0	0	0	3.5885718	0	6.6680174	0	1
0	2.0267918	2.0767727	0	0	0	3.9424455	0	4.770824	0	1
0	3.7582667	5.310404	0	0	0	5.560158	0	0	0	1
0	0.9955103	2.5416589	0	0	0	4.271573	0	8.578691	0	1
0	1.4625946	2.3339856	0	0	0	2.267994	0	0	0	1
0	3.4045985	3.813324	0	0	0	3.9537876	0	0	0	1
0	4.611387	4.127247	0	0	0	4.2562485	0	3.62522	0	1
0	4.5388007	5.1101437	0	0	0	5.6917987	0	0	0	1
0	0.37473693	3.0330582	0	0	0	4.7878733	0	0	0	1
0	0.7573206	2.6977186	0	0	0	3.221149	0	0	0	1
0	3.5895612	3.2330854	0	0	0	4.002643	0	0	0	1
0	4.785821	6.255108	0	0	0	6.5407453	0	0	0	1
0	0.10358683	1.9954873	0	0	0	2.945371	0	0	0	1
0	3.96077	5.92857	0	0	0	6.968217	0	0	0	1
0	4.723355	5.858882	0	0	0	7.273725	0	0	0	1
0	6.1087456	4.881015	0	0	0	5.175948	0	0	0	1
0	2.8003771	4.7800417	0	0	0	5.6355186	0	0	0	1
0	2.4138625	4.137017	0	0	0	4.2769036	0	0	0	1
0	3.6100886	3.3741245	0	0	0	5.8060417	0	6.323482	0	1
0	2.0175807	2.8055196	0	0	0	3.6141462	0	0	0	1
0	3.3036692	4.0206127	0	0	0	3.8210773	0	5.852061	0	1
0	2.4012806	3.9913974	0	0	0	4.790852	0	0	0	1
0	2.4082224	3.3224154	0	0	0	4.3907824	0	0	0	1
0	6.4868646	5.356821	0	0	0	5.4903035	0	0	0	1
0	3.5669644	4.247404	0	0	0	3.3862817	0	0	0	1
0	3.9839075	5.3976564	0	0	0	6.4482427	0	0	0	1
0	3.487015	3.8067646	0	0	0	3.6812482	0	2.4821923	0	1
0	5.3593144	5.579484	0	0	0	6.042404	0	0	0	1
0	3.5945375	4.08736	0	0	0	4.996902	0	0	0	1
0	7.142312	5.6451163	0	0	0	5.748694	0	0	0	1
0	5.7076416	6.236861	0	0	0	6.7796288	0	0	0	1
0	1.6993238	0.8499223	0	0	0	2.3831003	0	9.228842	0	1
0	4.5484676	4.801406	0	0	0	5.415296	0	0	0	1
0	4.210453	5.500939	0	0	0	6.0719895	0	0	0	1
0	3.9383523	3.614749	0	0	0	3.3860571	0	0	0	1
0	4.7554026	2.6431408	0	0	0	3.2071764	0	0	0	1
0	2.308452	4.349018	0	0	0	5.0393624	0	0	0	1
0	2.0585701	2.3106542	0	0	0	4.4232354	0	7.1086783	0	1
0	2.9415734	3.6802192	0	0	0	3.8037148	0	0	0	1
0	3.8380039	3.0030828	0	0	0	3.1305916	0	0	0	1
0	3.1516802	2.6272397	0	0	0	3.6785748	0	2.6125288	0	1
0	0.6272599	2.6301093	0	0	0	2.212032	0	5.9873457	0	1
0	0	2.714486	0	0	0	4.2031255	0	1.3939573	0	1
0	1.4907304	3.7657905	0	0	0	4.8278275	0	0	0	1
0	1.5384132	4.090359	0	0	0	5.632276	0	0	0	1
0	2.1512616	3.472801	0	0	0	3.8963816	0	0	0	1
0	1.7438728	1.9422303	0	0	0	3.3012006	0	0	0	1
0	2.546241	3.1004133	0	0	0	4.9954963	0	5.794442	0	1
0	3.4307368	4.1109705	0	0	0	3.9921658	0	0	0	1
0	4.91599	3.967701	0	0	0	5.3785396	0	0	0	1
0	5.1030974	4.3135686	0	0	0	4.042093	0	0	0	1
0	0	2.004591	0	0	0	3.037003	0	1.7385494	0	1
0	3.5792658	4.4907618	0	0	0	4.911192	0	0	0	1
0	4.5395823	4.766755	0	0	0	5.9597254	0	0.3917996	0	1
0	2.5871785	3.244234	0	0	0	3.9710314	0	0	0	1
0	1.40339	2.121278	0	0	0	1.75015	0	6.16948	0	1
0	0.76640815	2.4333603	0	0	0	3.204328	0	0	0	1
0	0	2.9940863	0	0	0	3.3063767	0	0	0	1
0	2.4130557	3.3002872	0	0	0	4.936138	0	0	0	1
0	3.9698384	4.9916286	0	0	0	6.009372	0	0	0	1
0	7.865731	6.0346756	0	0	0	6.2203345	0	0	0	1
0	4.9597983	6.7177095	0	0	0	6.649614	0	12.594608	0	1
0	6.242881	4.2835126	0	0	0	4.367872	0	11.431528	0	1
0	10.016723	6.7278543	0	0	0	6.8679266	0	15.195368	0	1
0	5.694888	4.407235	0	0	0	4.4319577	0	3.5390785	0	1
0	1.7696635	1.948258	0	0	0	3.339679	0	14.023962	0	1
0	6.855251	8.351638	0	0	0	9.241284	0	21.276768	0	1
0	7.2344265	6.8197746	0	0	0	7.0409217	0	6.2561083	0	1
0	8.872577	5.6130304	0	0	0	5.930035	0	17.022245	0	1
0	9.224163	8.0008	0	0	0	8.11165	0	8.906729	0	1
0	6.8967013	7.1246085	0	0	0	7.1277013	0	12.370461	0	1
0	3.653858	2.5600219	0	0	0	3.3797343	0	3.0874064	0	1
0	9.718784	7.9195004	0	0	0	8.571844	0	0	0	1
0	2.2398655	1.8480431	0	0	0	2.7896836	0	0	0	1
0	3.4350703	3.562218	0	0	0	2.8005807	0	0	0	1
0	6.1884975	5.485795	0	0	0	6.6180844	0	0	0	1
0	5.581147	6.5800877	0	0	0	6.087502	0	0	0	1
0	7.95778	7.8102255	0	0	0	6.433827	0	0	0	1
0	5.090063	4.5110993	0	0	0	5.448405	0	0	0	1
0	7.8403935	6.9697933	0	0	0	7.150563	0	0	0	1
0	3.7125041	4.999735	0	0	0	5.22135	0	0	0	1
0	5.0969963	1.1885761	0	0	0	1.195256	0	3.3871975	0	1
0	6.653797	4.746708	0	0	0	4.7443705	0	4.679866	0	1
0	8.655185	5.542316	0	0	0	5.9843297	0	0	0	1
0	8.196054	4.8515916	0	0	0	7.063759	0	0.6648232	0	1
0	8.332333	6.2202168	0	0	0	5.7531304	0	0	0	1
0	11.089045	8.369834	0	0	0	8.238795	0	0.32520095	0	1
0	7.5426216	4.7669907	0	0	0	4.038512	0	0	0	1
0	9.908525	5.8553743	0	0	0	8.207716	0	0	0	1
0	4.7955675	2.742407	0	0	0	3.4799812	0	0	0	1
0	6.453987	3.5117936	0	0	0	4.5382533	0	1.463533	0	1
0	3.1813037	0.14764798	0	0	0	1.3289616	0	0	0	1
0	5.2839403	1.8339235	0	0	0	1.5741775	0	0	0	1
0	4.4884686	1.8339642	0	0	0	3.7113163	0	0	0	1
0	4.052839	2.4104195	0	0	0	3.519406	0	2.9143035	0	1
0	4.4728966	3.715169	0	0	0	4.773276	0	0	0	1
0	4.1945367	2.8287034	0	0	0	4.237937	0	0	0	1
0	7.193424	3.4453387	0	0	0	3.4728863	0	0.54361594	0	1
0	5.5122786	2.8775535	0	0	0	3.2677076	0	0.7505733	0	1
0	5.817764	4.786439	0	0	0	4.4260325	0	0	0	1
0	4.258848	2.7326193	0	0	0	4.082489	0	0	0	1
0	3.987222	3.2166734	0	0	0	2.9276855	0	0	0	1
0	5.8503075	5.534629	0	0	0	5.379509	0	0	0	1
0	2.9766285	4.490621	0	0	0	5.3932824	0	0	0	1
0	1.479623	2.7142744	0	0	0	1.9708297	0	0	0	1
0	4.5224967	5.8899093	0	0	0	6.076726	0	0	0	1
0	3.8258336	2.3081388	0	0	0	1.644757	0	0	0	1
0	1.7114345	3.431098	0	0	0	3.523	0	0	0	1
0	3.2466962	4.759744	0	0	0	4.895728	0	0	0	1
0	6.355359	5.914574	0	0	0	6.536591	0	0	0	1
0	6.9737396	6.1876984	0	0	0	5.724723	0	0	0	1
0	2.150614	3.886827	0	0	0	3.8718302	0	0	0	1
0	5.3006964	2.519123	0	0	0	2.5784976	0	0	0	1
0	0	3.7744389	0	0	0	3.2611654	0	0	0	1
0	2.79293	2.80232	0	0	0	2.7090251	0	0	0	1
0	2.1176255	5.077952	0	0	0	4.7595067	0	0	0	1
0	0	1.9726602	0	0	0	1.3659604	0	0	0	1
0	5.7034936	4.0199466	0	0	0	3.525181	0	0	0	1
0	4.6486754	4.583115	0	0	0	4.432744	0	0	0	1
0	3.3777492	3.819634	0	0	0	2.934396	0	0	0	1
0	1.2970792	4.705801	0	0	0	5.3325653	0	0	0	1
0	0	2.5909476	0	0	0	2.208008	0	0	0	1
0	0.8567478	3.653862	0	0	0	3.0846884	0	0	0	1
0	4.593999	3.516766	0	0	0	3.0715835	0	0	0	1
0	0	1.5989128	0	0	0	0.31027386	0	0	0	1
0	3.7148955	2.0896826	0	0	0	1.3041799	0	0	0	1
0	0	2.8466506	0	0	0	2.494949	0	0	0	1
0	4.451955	3.7852707	0	0	0	3.7168825	0	0	0	1
0	2.130644	4.776001	0	0	0	5.1907816	0	0	0	1
0	3.3464682	2.0349898	0	0	0	0.8069131	0	0	0	1
0	5.193604	4.1872773	0	0	0	4.4679184	0	0	0	1
0	0.9815485	3.3527021	0	0	0	3.738073	0	0	0	1
0	2.163356	5.8809485	0	0	0	5.2760406	0	0	0	1
0	3.5752566	2.8604975	0	0	0	2.08872	0	0	0	1
0	3.6766264	5.1124644	0	0	0	4.245067	0	0	0	1
0	2.3601868	1.7973105	0	0	0	1.9212692	0	0	0	1
0	4.970683	3.7338333	0	0	0	4.442312	0	0	0	1
0	2.8306887	2.0515208	0	0	0	2.3495128	0	0	0	1
0	3.7057755	4.5510755	0	0	0	4.594263	0	0	0	1
0	2.2834408	3.0865393	0	0	0	3.5781863	0	0	0	1
0	3.5495074	3.6814003	0	0	0	2.7274077	0	0	0	1
0	3.57138	2.6729193	0	0	0	2.944389	0	0	0	1
0	3.8161566	5.5213284	0	0	0	5.886507	0	0	0	1
0	5.291026	4.2110767	0	0	0	3.182223	0	0	0	1
0	5.66422	4.6887603	0	0	0	5.405389	0	0	0	1
0	4.1937475	4.2157	0	0	0	4.3918633	0	0	0	1
0	5.396299	4.7041664	0	0	0	4.0883794	0	0	0	1
0	1.3145763	3.4668493	0	0	0	4.226974	0	0	0	1
0	5.3642406	4.9801326	0	0	0	4.2332897	0	0	0	1
0	4.605401	3.288693	0	0	0	2.9747937	0	0	0	1
0	4.1343584	4.145074	0	0	0	3.6771076	0	0	0	1
0	0	1.7813908	0	0	0	2.3851554	0	0	0	1
0	2.9356716	4.4266	0	0	0	4.6168485	0	0	0	1
0	1.1070548	2.188384	0	0	0	2.7306044	0	0	0	1
0	3.0196555	3.0375295	0	0	0	2.6283367	0	0	0	1
0	5.3413267	3.6682048	0	0	0	3.618152	0	0	0	1
0	4.8196545	4.2333627	0	0	0	4.4738417	0	0	0	1
0	2.6080124	2.2921648	0	0	0	2.0610216	0	0	0	1
0	3.871402	4.1819596	0	0	0	3.4404829	0	0	0	1
0	1.7370673	3.4223666	0	0	0	3.5980823	0	0	0	1
0	2.8367913	4.8599606	0	0	0	5.0250707	0	0	0	1
0	5.2178917	3.849844	0	0	0	3.6447003	0	0	0	1
0	4.0036535	4.068957	0	0	0	3.7630117	0	0	0	1
0	1.1622182	4.3515944	0	0	0	4.880714	0	0	0	1
0	2.9578564	1.9380299	0	0	0	1.8815143	0	0	0	1
0	0.5834772	4.550967	0	0	0	4.294176	0	0	0	1
0	0.80370826	4.052478	0	0	0	3.5450323	0	0	0	1
0	0.044834293	2.2016683	0	0	0	3.0831974	0	0	0	1
0	3.5084226	5.5530944	0	0	0	6.2427573	0	0	0	1
0	4.8313284	5.2241096	0	0	0	4.9538465	0	0	0	1
0	0	3.8166337	0	0	0	3.5210106	0	0	0	1
0	1.8379694	2.205087	0	0	0	1.91168	0	17.075891	0	1
0	8.643032	10.270111	0	0	0	8.828708	0	20.36421	0	1
0	1.540187	0.29052746	0	0	0	1.89799	0	32.873787	0	1
0	2.515363	0.6839057	0	0	0	1.8804829	0	23.121466	0	1
0	0.5362207	0.114770055	0	0	0	1.5169423	0	29.172815	0	1
0	3.2603333	3.4913888	0	0	0	3.0279243	0	18.276474	0	1
0	5.6698327	7.32962	0	0	0	6.330324	0	18.75797	0	1
0	2.5973227	0.9448043	0	0	0	2.7374551	0	33.62669	0	1
0	0.3277065	0	0	0	0	0	0	20.26472	0	1
0	2.2377293	1.1429383	0	0	0	2.1147058	0	20.0508	0	1
0	0	0.21950686	0	0	0	1.4959543	0	23.844904	0	1
0	0	0	0	0	0	0	0	20.824741	0	1
0	4.2039366	4.6978908	0	0	0	4.8781104	0	19.279709	0	1
0	1.070511	1.4004561	0	0	0	1.2267156	0	16.80555	0	1
0	2.3206966	1.5753351	0	0	0	2.4295142	0	24.180431	0	1
0	1.4061042	0.8937484	0	0	0	1.9721339	0	21.553305	0	1
0	3.013005	3.8515766	0	0	0	2.9059296	0	12.91654	0	1
0	0.45260158	0	0	0	0	0.6831414	0	24.614677	0	1
0	1.3704053	1.3240277	0	0	0	1.4181459	0	14.092213	0	1
0	6.340463	6.9224324	0	0	0	7.2482953	0	20.268261	0	1
0	3.6262996	4.332275	0	0	0	3.531868	0	20.776241	0	1
0	6.04442	4.648583	0	0	0	3.9114435	0	15.726285	0	1
0	3.0679858	2.0629187	0	0	0	2.9570625	0	25.03877	0	1
0	1.6474005	1.7021438	0	0	0	2.0252028	0	9.981977	0	1
0	3.5182583	2.544773	0	0	0	2.3688724	0	19.884483	0	1
0	1.606207	0.5058347	0	0	0	1.2004511	0	21.00441	0	1
0	3.1667354	2.594808	0	0	0	2.7010813	0	10.741957	0	1
0	4.115905	2.7199645	0	0	0	3.1283314	0	18.232409	0	1
0	3.7269304	2.948041	0	0	0	3.8550713	0	21.072294	0	1
0	3.190015	2.8674407	0	0	0	3.6034544	0	20.044994	0	1
0	4.0967503	2.7469149	0	0	0	3.0624955	0	19.884254	0	1
0	4.5189567	5.168509	0	0	0	5.566545	0	15.91549	0	1
0	2.2247193	1.3307487	0	0	0	1.2641842	0	18.926157	0	1
0	1.6217161	2.3059082	0	0	0	4.007862	0	14.1788	0	1
0	1.8649408	0.8778492	0	0	0	0.8328435	0	17.165297	0	1
0	3.0174649	3.3065667	0	0	0	3.630696	0	16.50218	0	1
0	3.1667511	2.2732663	0	0	0	3.0854795	0	21.531357	0	1
0	2.57246	1.708274	0	0	0	1.5655816	0	17.97766	0	1
0	0.5408165	1.6531917	0	0	0	2.4133265	0	17.771591	0	1
0	2.3499205	0.9951769	0	0	0	2.3187773	0	22.302013	0	1
0	3.4356472	4.020307	0	0	0	4.288691	0	20.074951	0	1
0	2.8941648	2.2582273	0	0	0	3.0152843	0	23.750164	0	1
0	0.7858507	0.73298705	0	0	0	2.1786935	0	25.512363	0	1
0	7.405843	7.229951	0	0	0	7.4846654	0	15.296094	0	1
0	3.5286071	2.9225965	0	0	0	3.0153458	0	21.507626	0	1
0	2.255853	1.6263291	0	0	0	3.4826329	0	24.550547	0	1
0	4.0448294	3.9651456	0	0	0	3.39877	0	19.95335	0	1
0	0.8042409	0.27732003	0	0	0	1.0154817	0	21.992714	0	1
0	2.771527	1.5791293	0	0	0	1.8611472	0	17.70477	0	1
0	2.8697236	2.197209	0	0	0	2.0472267	0	19.0623	0	1
0	0	1.7748567	0	0	0	2.909122	0	18.729033	0	1
0	0	1.6697685	0	0	0	2.3403537	0	16.265848	0	1
0	2.4538333	1.5286618	0	0	0	1.9340293	0	21.07743	0	1
0	3.6861627	3.4621441	0	0	0	3.3360548	0	4.0051355	0	1
0	3.263512	0.90199435	0	0	0	1.0139296	0	18.170704	0	1
0	2.03283	3.5826542	0	0	0	4.466384	0	16.883978	0	1
0	0	0.022256251	0	0	0	0	0	13.164299	0	1
0	4.429887	2.164361	0	0	0	1.8974202	0	15.4366665	0	1
0	0.71922225	0	0	0	0	0	0	14.536381	0	1
0	1.7961541	0	0	0	0	0	0	16.196669	0	1
0	3.348623	3.11759	0	0	0	2.3902647	0	20.208233	0	1
0	2.8941615	1.0896889	0	0	0	2.5521734	0	22.285656	0	1
0	1.357	0.62190354	0	0	0	0.65620154	0	18.817646	0	1
0	3.8669584	3.5651975	0	0	0	2.7803028	0	16.557379	0	1
0	2.3485425	2.3867888	0	0	0	3.436293	0	19.655682	0	1
0	4.1559386	4.808209	0	0	0	5.193099	0	18.65392	0	1
0	3.5939977	3.490816	0	0	0	2.2021687	0	17.780167	0	1
0	1.745062	1.6200949	0	0	0	1.6777894	0	21.6514	0	1
0	1.3547808	0	0	0	0	0.60760516	0	16.609415	0	1
0	1.6958271	0.8217107	0	0	0	1.2268412	0	20.943373	0	1
0	0	0.14175332	0	0	0	0.6567742	0	0	0	1
0	0.69471616	3.4605181	0	0	0	3.601705	0	0	0	1
0	2.2094543	4.254528	0	0	0	3.991209	0	0	0	1
0	4.2011247	2.985854	0	0	0	2.9136322	0	0	0	1
0	4.034742	2.0499678	0	0	0	1.862695	0	0	0	1
0	0	3.0120606	0	0	0	3.0268042	0	0	0	1
0	2.673422	2.9895434	0	0	0	2.3076994	0	0	0	1
0	3.5516365	1.6379973	0	0	0	2.1309793	0	0	0	1
0	3.8716257	2.8909602	0	0	0	2.3425286	0	0	0	1
0	0.48842397	1.8274442	0	0	0	2.9025304	0	0	0	1
0	1.0199505	1.5774628	0	0	0	2.1235566	0	13.170728	0	1
0	0.07237927	1.8267804	0	0	0	1.4009926	0	7.1692724	0	1
0	1.897266	2.1577702	0	0	0	2.6877525	0	10.86808	0	1
0	1.5322219	2.4430833	0	0	0	3.4810574	0	6.615664	0	1
0	0.13832395	1.2247249	0	0	0	1.8867085	0	9.560653	0	1
0	0.6540491	2.257399	0	0	0	2.766537	0	16.058712	0	1
0	2.8398812	2.2786565	0	0	0	2.5008104	0	4.8658314	0	1
0	0	1.5668722	0	0	0	2.665079	0	0	0	1
0	0	4.297835	0	0	0	4.7975397	0	12.386326	0	1
0	0	2.050458	0	0	0	3.442045	0	0.702634	0	1
0	0	0	0	0	0	1.4481862	0	9.883945	0	1
0	3.0601943	3.7949166	0	0	0	4.0014358	0	15.445123	0	1
0	0	2.0937552	0	0	0	3.3925667	0	5.8574424	0	1
0	0	0	0	0	0	0.37327692	0	5.6983457	0	1
0	0	2.8564754	0	0	0	4.302556	0	0	0	1
0	0	4.832803	0	0	0	5.5570593	0	19.065838	0	1
0	0	0.57012904	0	0	0	0.793194	0	13.504986	0	1
0	0	0.4905244	0	0	0	3.5749395	0	21.968805	0	1
0	0.93544406	1.3788444	0	0	0	2.1265872	0	15.155189	0	1
0	1.1905786	4.530879	0	0	0	5.318189	0	12.3877735	0	1
0	1.7671577	2.1337724	0	0	0	2.0305235	0	13.85263	0	1
0	0.7654812	1.7724963	0	0	0	2.1614554	0	15.620188	0	1
0	0	2.069726	0	0	0	3.4015014	0	13.080521	0	1
0	0	1.6070701	0	0	0	1.015724	0	12.902395	0	1
0	0	2.4132648	0	0	0	3.827717	0	4.690745	0	1
0	0	0	0	0	0	0.474169	0	14.525925	0	1
0	1.9180032	3.254015	0	0	0	3.9105804	0	12.354424	0	1
0	0	1.743549	0	0	0	3.803683	0	15.025979	0	1
0	0.8494436	2.0158176	0	0	0	3.7360597	0	12.152798	0	1
0	0	0.885821	0	0	0	2.4653018	0	16.128004	0	1
0	0	0.6637093	0	0	0	0	0	10.837487	0	1
0	0	0	0	0	0	1.1307065	0	9.425667	0	1
0	0	0.4633776	0	0	0	0.34507534	0	13.303555	0	1
0	0.108279385	2.516623	0	0	0	4.081922	0	18.833086	0	1
0	0	0	0	0	0	1.3577845	0	10.789562	0	1
0	0	2.4415874	0	0	0	3.5802217	0	21.833445	0	1
0	1.0002834	2.4706306	0	0	0	1.8743002	0	13.195647	0	1
0	0	1.3224951	0	0	0	2.4490871	0	15.3548565	0	1
0	0.10732476	2.356206	0	0	0	3.4818423	0	19.50335	0	1
0	0	0.9842874	0	0	0	1.7066896	0	20.289885	0	1
0	2.1261637	3.625554	0	0	0	4.1372294	0	13.843854	0	1
0	0	1.0818058	0	0	0	1.6037352	0	17.261152	0	1
0	1.6331064	3.8143725	0	0	0	4.3579526	0	15.354257	0	1
0	0	2.037488	0	0	0	3.0527952	0	14.180613	0	1
0	1.1553603	3.0152574	0	0	0	1.9845793	0	15.533405	0	1
0	0	0.5472499	0	0	0	1.5744679	0	21.695072	0	1
0	0	1.6880423	0	0	0	3.5131414	0	14.429901	0	1
0	0	0	0	0	0	0.12149735	0	16.506811	0	1
0	0	1.3858386	0	0	0	1.3135445	0	18.724901	0	1
0	1.0545913	1.9289886	0	0	0	1.9936955	0	21.014057	0	1
0	0	0	0	0	0	1.7163861	0	11.109466	0	1
0	0.5655462	1.6188236	0	0	0	1.9742911	0	10.317231	0	1
0	0	0	0	0	0	0	0	14.468006	0	1
0	1.1730434	2.892295	0	0	0	2.7885358	0	20.275316	0	1
0	0	0	0	0	0	0	0	15.693912	0	1
0	0	1.3815213	0	0	0	0.9300639	0	12.144451	0	1
0	0	0.7175528	0	0	0	2.0183518	0	16.310667	0	1
0	0	0.9648372	0	0	0	2.4580936	0	15.649933	0	1
0	0.39820114	2.7568498	0	0	0	3.0252712	0	22.550533	0	1
0	0	0.8453475	0	0	0	0.038016036	0	13.776929	0	1
0	0.9821016	2.0570278	0	0	0	0.7040464	0	15.130929	0	1
0	0	0	0	0	0	0.24629088	0	15.085588	0	1
0	0	0.4294759	0	0	0	1.9878685	0	16.469505	0	1
0	0	0.08209908	0	0	0	1.3392217	0	10.113385	0	1
0	0	0	0	0	0	0	0	12.540495	0	1
0	0	0	0	0	0	0	0	16.392405	0	1
0	0	0	0	0	0	0	0	18.519215	0	1
0	0	0	0	0	0	0	0	15.6445675	0	1
0	0	0	0	0	0	2.4723692	0	16.968473	0	1
0	0	0.07176554	0	0	0	1.4538157	0	13.609487	0	1
0	5.5172815	5.2795434	0	0	0	5.7759633	0	9.078353	0	1
0	4.5504837	3.9878922	0	0	0	5.4401803	0	1.8502432	0	1
0	8.623371	7.0105257	0	0	0	6.3278756	0	11.300083	0	1
0	5.2775273	3.4958804	0	0	0	4.109114	0	2.8254738	0	1
0	4.3448954	3.885674	0	0	0	4.486678	0	8.78845	0	1
0	4.876892	3.6293464	0	0	0	3.7850225	0	5.3433275	0	1
0	7.772114	6.119688	0	0	0	6.2644396	0	4.0451026	0	1
0	3.104378	1.7087737	0	0	0	2.09673	0	7.3766313	0	1
0	2.7943614	0.79185355	0	0	0	1.9169528	0	6.1829915	0	1
0	6.4928927	4.8530293	0	0	0	3.9903195	0	4.753126	0	1
0	3.7911704	3.2145734	0	0	0	4.7655087	0	6.934676	0	1
0	5.127338	4.2915325	0	0	0	4.7668357	0	0	0	1
0	9.535167	7.8163776	0	0	0	8.051299	0	0	0	1
0	7.4441385	7.1530285	0	0	0	7.5914855	0	4.873874	0	1
0	5.1129074	6.3079076	0	0	0	6.561348	0	5.5937657	0	1
0	6.602961	5.8101377	0	0	0	6.4059353	0	0.2480141	0	1
0	0.9784624	2.471597	0	0	0	2.9832437	0	3.8254435	0	1
0	10.231987	8.360272	0	0	0	9.499768	0	0	0	1
0	4.61764	1.8904883	0	0	0	2.452756	0	0	0	1
0	5.0296583	3.6190414	0	0	0	4.0778136	0	0	0	1
0	5.4804945	2.848659	0	0	0	3.743172	0	0	0	1
0	6.9943666	3.3318257	0	0	0	4.2988324	0	0	0	1
0	3.577646	3.6157694	0	0	0	3.942178	0	0	0	1
0	6.345674	4.965557	0	0	0	5.19646	0	0	0	1
0	7.01694	5.624538	0	0	0	6.3294263	0	0	0	1
0	4.487309	6.4388437	0	0	0	7.512734	0	0	0	1
0	4.5984793	2.1085467	0	0	0	3.002055	0	0	0	1
0	3.6993954	3.766221	0	0	0	4.8855667	0	0	0	1
0	1.2376891	2.5669243	0	0	0	1.834358	0	0	0	1
0	6.6636176	7.438835	0	0	0	7.2050467	0	0	0	1
0	4.216458	4.1505136	0	0	0	4.403621	0	0	0	1
0	4.100168	2.496266	0	0	0	3.6997178	0	0.7965909	0	1
0	5.433899	4.8984203	0	0	0	4.9638124	0	0	0	1
0	6.2034607	5.9503675	0	0	0	5.151998	0	0	0	1
0	4.879123	4.2219086	0	0	0	4.903851	0	0	0	1
0	3.2679012	2.2390246	0	0	0	3.0179636	0	0	0	1
0	3.9262326	1.8509735	0	0	0	1.8658729	0	0	0	1
0	2.9148695	2.259044	0	0	0	3.5913208	0	0	0	1
0	4.127665	3.6723974	0	0	0	2.7491133	0	0	0	1
0	5.3644786	2.1136165	0	0	0	1.9494922	0	0	0	1
0	5.386147	5.4494295	0	0	0	6.4239073	0	0	0	1
0	4.412361	4.4714975	0	0	0	4.902397	0	0	0	1
0	5.448636	4.5072765	0	0	0	4.2217393	0	0	0	1
0	2.689276	1.6575013	0	0	0	1.9149358	0	0	0	1
0	4.8622055	3.9962819	0	0	0	3.5149019	0	0	0	1
0	8.011337	5.9520445	0	0	0	8.015407	0	0	0	1
0	6.3985023	4.374743	0	0	0	5.1397133	0	0	0	1
0	7.3615904	4.1985817	0	0	0	3.98399	0	0	0	1
0	8.547562	3.7063842	0	0	0	3.8206298	0	0	0	1
0	9.105485	6.097785	0	0	0	4.857014	0	0	0	1
0	5.7862144	5.197598	0	0	0	5.3400617	0	0	0	1
0	5.256015	2.7551074	0	0	0	2.8639665	0	0	0	1
0	8.77473	4.466479	0	0	0	5.880623	0	0	0	1
0	8.701363	4.6086974	0	0	0	4.5616574	0	0	0	1
0	6.1587067	4.6731257	0	0	0	4.4923377	0	0	0	1
0	5.493485	4.5313864	0	0	0	5.6444182	0	0	0	1
0	4.812713	2.8663454	0	0	0	3.348852	0	0	0	1
0	7.526027	4.844027	0	0	0	5.0773	0	0	0	1
0	4.311128	2.399816	0	0	0	1.5338666	0	0	0	1
0	4.239359	4.2784586	0	0	0	4.8079257	0	0	0	1
0	7.4887295	5.5822277	0	0	0	7.030873	0	0	0	1
0	7.702215	5.348341	0	0	0	7.5782037	0	0	0	1
0	3.7143033	2.5262818	0	0	0	3.5606897	0	0	0	1
0	9.455046	8.0004835	0	0	0	8.756372	0	0	0	1
0	7.6241693	6.4603724	0	0	0	6.7861633	0	0	0	1
0	5.3340793	2.5820522	0	0	0	3.1920898	0	0	0	1
0	7.2274733	5.8529305	0	0	0	6.5985155	0	0	0	1
0	5.5959835	2.9376237	0	0	0	2.3884466	0	0	0	1
0	7.0659304	5.399415	0	0	0	5.004185	0	0	0	1
0	3.0946133	1.3224722	0	0	0	1.7444212	0	0	0	1
0	5.6813564	2.682238	0	0	0	2.0785983	0	0	0	1
0	5.339753	5.379874	0	0	0	6.047767	0	0	0	1
0	7.566295	5.0221734	0	0	0	4.2007337	0	0	0	1
0	7.2403646	6.0867653	0	0	0	7.280933	0	0	0	1
0	6.854811	5.9850006	0	0	0	6.2710767	0	0	0	1
0	6.8775334	6.5201006	0	0	0	7.4884357	0	0	0	1
0	7.5681634	4.8977685	0	0	0	4.469799	0	0	0	1
0	3.5185192	2.8829532	0	0	0	3.6043186	0	0	0	1
0	4.8441906	4.7929697	0	0	0	5.033339	0	0	0	1
0	5.318909	3.5001884	0	0	0	3.7152436	0	0	0	1
0	1.7241513	1.2809044	0	0	0	2.6558068	0	0	0	1
0	3.7189624	3.6769118	0	0	0	3.266663	0	0	0	1
0	5.2123585	3.6753426	0	0	0	5.7911353	0	0	0	1
0	4.0079417	3.596402	0	0	0	3.6468024	0	0	0	1
0	3.3178518	1.2858132	0	0	0	2.4215348	0	0	0	1
0	4.9909096	4.305237	0	0	0	6.087049	0	0	0	1
0	5.684305	1.3731505	0	0	0	1.7629659	0	0	0	1
0	6.932825	2.7730556	0	0	0	2.8836815	0	0	0	1
0	4.3677444	3.8733644	0	0	0	4.1759405	0	0	0	1
0	3.0830758	3.7835412	0	0	0	3.924747	0	0	0	1
0	3.558801	3.3910003	0	0	0	4.0351796	0	7.697576	0	1
0	3.7358787	3.2435842	0	0	0	2.7322826	0	0	0	1
0	1.4219776	3.3249853	0	0	0	3.6659486	0	0	0	1
0	1.7303492	2.4320734	0	0	0	1.8665545	0	0	0	1
0	0.6982977	2.310035	0	0	0	2.2127426	0	0	0	1
0	0.82541865	1.9127647	0	0	0	4.059697	0	0	0	1
0	0.21799771	1.850408	0	0	0	1.5744231	0	0	0	1
0	3.171893	4.112484	0	0	0	5.4628453	0	4.576243	0	1
0	0	0	0	0	0	0	0	0	0	1
0	2.2482545	4.5363503	0	0	0	4.911488	0	0	0	1
0	10.208715	8.784949	0	0	0	10.195843	0	0	0	1
0	9.747414	9.785147	0	0	0	9.806973	0	0	0	1
0	11.990669	10.107197	0	0	0	10.280261	0	0	0	1
0	10.930063	9.927	0	0	0	9.772499	0	0	0	1
0	8.803385	9.527114	0	0	0	9.0991745	0	0	0	1
0	9.269504	10.22569	0	0	0	9.303264	0	0	0	1
0	9.643166	10.004473	0	0	0	9.7750845	0	0	0	1
0	10.783512	10.416934	0	0	0	9.393945	0	0	0	1
0	8.756502	7.2323604	0	0	0	5.488904	0	0	0	1
0	10.52939	5.874568	0	0	0	5.8146367	0	0	0	1
0	5.9916515	5.1087294	0	0	0	5.1905384	0	0	0	1
0	4.5448966	3.4898179	0	0	0	1.1082566	0	0	0	1
0	5.08632	4.04693	0	0	0	4.514526	0	0	0	1
0	5.960786	4.4301558	0	0	0	2.788426	0	0	0	1
0	4.793575	4.052601	0	0	0	3.895797	0	0	0	1
0	5.542985	2.5706496	0	0	0	0.21333285	0	0	0	1
0	3.6293912	2.3121767	0	0	0	1.6145709	0	0	0	1
0	5.492855	3.7700357	0	0	0	1.0956937	0	0	0	1
0	3.6878586	6.2713757	0	0	0	5.9833894	0	0	0	1
0	5.227315	4.937581	0	0	0	4.0889673	0	0	0	1
0	5.673965	4.437421	0	0	0	3.844372	0	0	0	1
0	5.698823	3.5665977	0	0	0	1.1409533	0	0	0	1
0	5.0849004	3.65256	0	0	0	3.3939574	0	0	0	1
0	4.5806527	2.2068307	0	0	0	0.9967014	0	0	0	1
0	5.5834656	3.2613845	0	0	0	1.0483389	0	0	0	1
0	6.5090284	5.4563704	0	0	0	4.917045	0	0	0	1
0	4.642332	4.53965	0	0	0	3.817755	0	0	0	1
0	6.2726	4.449011	0	0	0	2.5230749	0	0	0	1
0	6.229764	5.1332703	0	0	0	3.9938653	0	0	0	1
0	4.935252	2.9998202	0	0	0	0.8848538	0	0	0	1
0	4.3503537	3.1808877	0	0	0	0.7847027	0	0	0	1
0	5.4522305	4.4521503	0	0	0	5.041252	0	0	0	1
0	6.171899	5.956433	0	0	0	4.4364343	0	0	0	1
0	7.6373796	7.596545	0	0	0	7.07207	0	0	0	1
0	9.209278	5.876775	0	0	0	5.012895	0	0	0	1
0	6.7193093	4.7804127	0	0	0	5.153692	0	0	0	1
0	5.917534	4.848288	0	0	0	3.1139667	0	0	0	1
0	5.241604	4.9695764	0	0	0	4.7750106	0	0	0	1
0	6.7453766	4.893957	0	0	0	3.3891902	0	0	0	1
0	7.5194597	8.189642	0	0	0	7.033921	0	0	0	1
0	7.292119	5.2836523	0	0	0	3.7894795	0	0	0	1
0	7.297467	5.7262607	0	0	0	4.885279	0	0	0	1
0	3.5912967	5.0407333	0	0	0	5.2104063	0	0	0	1
0	7.9264297	6.7831693	0	0	0	6.3922696	0	0	0	1
0	5.250003	5.0302963	0	0	0	4.6569114	0	0	0	1
0	5.5833507	4.280145	0	0	0	2.6311548	0	0	0	1
0	5.7260723	5.4867425	0	0	0	5.2971363	0	0	0	1
0	5.232995	3.0903761	0	0	0	2.1665964	0	0	0	1
0	7.974127	7.112639	0	0	0	6.4056344	0	0	0	1
0	6.3518534	5.344506	0	0	0	4.19493	0	0	0	1
0	6.9453278	6.2986374	0	0	0	5.7900796	0	0	0	1
0	7.7794313	7.7488647	0	0	0	6.1635966	0	0	0	1
0	7.7795773	5.863776	0	0	0	3.982961	0	0	0	1
0	6.398928	3.1591015	0	0	0	1.054317	0	0	0	1
0	8.32722	7.0824327	0	0	0	6.378538	0	0	0	1
0	8.4653225	5.952488	0	0	0	5.3699565	0	0	0	1
0	3.615561	4.3768835	0	0	0	4.075147	0	0	0	1
0	9.432985	6.8288307	0	0	0	6.747459	0	0	0	1
0	8.091344	6.4071856	0	0	0	5.139466	0	0	0	1
0	6.857878	5.1130104	0	0	0	2.8234265	0	0	0	1
0	3.852308	3.366478	0	0	0	2.9782202	0	0	0	1
0	4.781609	2.6871004	0	0	0	0.529309	0	0	0	1
0	5.5688014	5.296752	0	0	0	4.3173013	0	0	0	1
0	5.290039	3.390376	0	0	0	2.931754	0	0	0	1
0	8.328132	5.5235157	0	0	0	4.0403657	0	0	0	1
0	6.3570375	3.7451112	0	0	0	1.4279301	0	0	0	1
0	5.294965	3.883793	0	0	0	3.5363388	0	0	0	1
0	6.4350653	5.0477266	0	0	0	3.3146596	0	0	0	1
0	7.3487535	6.0548105	0	0	0	5.3648176	0	0	0	1
0	3.8672416	3.4237382	0	0	0	3.8192508	0	0	0	1
0	5.5670953	5.324747	0	0	0	4.580416	0	0	0	1
0	4.846718	4.924191	0	0	0	6.120569	0	0	0	1
0	5.940775	5.71109	0	0	0	6.499139	0	0	0	1
0	4.5026855	2.6087027	0	0	0	2.8009555	0	0	0	1
0	4.036689	5.426824	0	0	0	6.2224965	0	0	0	1
0	6.580179	6.6616545	0	0	0	7.3217483	0	0	0	1
0	1.8548132	2.6077838	0	0	0	3.8448164	0	0	0	1
0	8.587284	6.141764	0	0	0	7.9996767	0	0	0	1
0	8.751244	5.016775	0	0	0	4.213903	0	0	0	1
0	9.9799385	9.936543	0	0	0	9.516591	0	0	0	1
0	3.7831767	3.4919627	0	0	0	3.440529	0	0	0	1
0	3.5986807	1.2167512	0	0	0	3.7077696	0	0	0	1
0	5.211541	3.2057898	0	0	0	4.9697347	0	0	0	1
0	3.143476	3.2129364	0	0	0	2.842969	0	0	0	1
0	3.8173525	5.082307	0	0	0	4.68775	0	0	0	1
0	4.683652	3.1045651	0	0	0	3.088187	0	0	0	1
0	3.835183	5.5793247	0	0	0	5.975319	0	0	0	1
0	0.9158799	3.5396938	0	0	0	3.6963768	0	0	0	1
0	2.720122	4.6714764	0	0	0	4.698378	0	0	0	1
0	3.7790806	2.4557106	0	0	0	2.6430917	0	0	0	1
0	3.7831767	3.4919627	0	0	0	3.440529	0	0	0	1
0	3.5986807	1.2167512	0	0	0	3.7077696	0	0	0	1
0	5.211541	3.2057898	0	0	0	4.9697347	0	0	0	1
0	3.143476	3.2129364	0	0	0	2.842969	0	0	0	1
0	3.8173525	5.082307	0	0	0	4.68775	0	0	0	1
0	4.683652	3.1045651	0	0	0	3.088187	0	0	0	1
0	3.835183	5.5793247	0	0	0	5.975319	0	0	0	1
0	0.9158799	3.5396938	0	0	0	3.6963768	0	0	0	1
0	2.720122	4.6714764	0	0	0	4.698378	0	0	0	1
0	3.7790806	2.4557106	0	0	0	2.6430917	0	0	0	1
0	3.8508813	2.848621	0	0	0	4.9834757	0	0	0	1
0	4.1052504	4.8823576	0	0	0	6.3721423	0	0	0	1
0	2.7263486	4.1422863	0	0	0	5.5060263	0	0	0	1
0	3.824618	4.1546574	0	0	0	4.0208573	0	0	0	1
0	5.638466	3.8016381	0	0	0	4.4111667	0	0	0	1
0	6.27533	4.2566214	0	0	0	6.0009704	0	0	0	1
0	2.3484569	4.5394144	0	0	0	5.1322417	0	0	0	1
0	4.8187866	5.8622766	0	0	0	6.6921253	0	0	0	1
0	4.742444	4.726603	0	0	0	5.204523	0	0	0	1
0	6.5728474	4.630402	0	0	0	6.3636694	0	0	0	1
0	0.8896825	3.1335351	0	0	0	3.2589514	0	0	0	1
0	5.289111	6.0906925	0	0	0	5.268423	0	0	0	1
0	6.027122	4.8463483	0	0	0	6.4429073	0	0	0	1
0	0.9526016	2.165396	0	0	0	2.6983612	0	0	0	1
0	6.2566442	4.575161	0	0	0	6.5631623	0	0	0	1
0	1.2943898	0.3801688	0	0	0	1.8223302	0	0	0	1
0	5.1143947	5.640381	0	0	0	7.1659007	0	0	0	1
0	2.3802888	2.85661	0	0	0	3.2544105	0	0	0	1
0	3.7774127	4.5293875	0	0	0	4.9261384	0	0	0	1
0	2.521795	3.6271594	0	0	0	3.7197819	0	0	0	1
0	3.8442156	3.401044	0	0	0	4.6373806	0	0	0	1
0	0.9095308	3.835078	0	0	0	3.5825245	0	0	0	1
0	0	1.922725	0	0	0	1.5386406	0	0	0	1
0	6.503088	7.7831087	0	0	0	7.681819	0	0	0	1
0	5.2532883	3.6949425	0	0	0	4.2659507	0	0	0	1
0	1.6048857	0	0	0	0	0.68193597	0	0	0	1
0	3.2678595	4.548805	0	0	0	4.8879623	0	0	0	1
0	6.0346546	6.3474374	0	0	0	7.1258583	0	0	0	1
0	6.2980704	3.8484201	0	0	0	5.145395	0	0	0	1
0	4.200349	3.8822958	0	0	0	3.6981587	0	0	0	1
0	7.987729	6.5776315	0	0	0	7.7749	0	0	0	1
0	11.386158	10.342522	0	0	0	11.470308	0	0	0	1
0	8.894911	7.023951	0	0	0	7.3545966	0	0	0	1
0	7.314872	6.8177857	0	0	0	7.1476536	0	0	0	1
0	5.6042223	4.900826	0	0	0	5.896219	0	0	0	1
0	7.628116	5.6963363	0	0	0	7.0547314	0	0	0	1
0	2.7365239	2.1238222	0	0	0	3.0265877	0	0	0	1
0	9.216425	8.912906	0	0	0	9.988195	0	0	0	1
0	4.8817053	4.5029554	0	0	0	5.8089123	0	0	0	1
0	10.009715	10.463458	0	0	0	11.854122	0	0	0	1
