# Supplementary material for: Detecting Parkinson’s disease from shoe-mounted accelerometer sensors using convolutional neural networks optimized with modified metaheuristics
Source: PeerJ Comput Sci. 2024 May 13;10:e2031. doi: 10.7717/peerj-cs.2031 (PMC11157549; doi:10.7717/peerj-cs.2031)
Supplement: Supplemental Information 1 [file peerj-cs-10-2031-s001.zip › code/SiFeatures.csv]

0	1	2	3	4	5	6	7	8	9	Label
5.7871876	6.122083	6.176731	7.7106996	7.936739	0	0	7.8671575	0	0	0
10.718346	0.8459754	6.1393633	1.4594557	12.892027	0	0	12.476046	0	2.1036081	0
3.6115587	8.992104	11.819186	9.036953	5.7244573	0	0	5.2652454	0	3.1048162	0
5.66827	8.412229	7.341139	9.18245	7.5837884	0	0	6.9783654	0	0	0
3.5588272	8.6276865	10.850824	9.141242	5.7730556	0	0	5.4238496	0	0	0
6.430699	5.5811906	7.337975	5.7389884	8.895339	0	0	8.281821	0	4.2255263	0
8.487802	3.6787992	2.3619773	4.12707	10.584163	0	0	10.54707	0	0	0
3.627712	8.020472	6.6367254	9.044704	6.1055465	0	0	5.5869236	0	0	0
4.8785315	8.636163	4.291037	9.302343	7.0312905	0	0	6.0815344	0	0	0
7.2416916	5.050254	10.451022	5.8933105	9.842719	0	0	8.999703	0	0	0
5.035782	3.9865491	2.2803276	4.021461	5.662102	0	0	5.4573107	0	13.295406	0
3.2540715	7.96318	1.704574	8.092617	4.197935	0	0	3.9982266	0	13.773511	0
2.980557	6.770265	1.0241076	6.8161626	3.8018987	0	0	3.505419	0	15.133812	0
5.197242	4.1092553	3.1575778	4.0385175	5.8903365	0	0	5.555004	0	13.463944	0
6.3434467	1.7096626	6.8674564	1.6146692	7.4984145	0	0	6.8863583	0	12.664568	0
2.7438948	8.07947	0.6678086	8.456976	3.881029	0	0	4.176541	0	13.370985	0
5.185467	2.9063256	9.734004	3.0510864	6.8846083	0	0	6.082493	0	11.764716	0
4.4551625	4.0646176	0	4.7822824	5.773174	0	0	6.131774	0	3.5558255	0
6.1838036	1.9393483	6.1290774	1.7128062	7.1850924	0	0	6.6039386	0	11.87703	0
2.7658756	4.4499116	3.6113029	4.598826	4.543098	0	0	4.509575	0	0	0
3.77163	3.5066667	10.386619	3.6673093	5.4640546	0	0	4.639863	0	8.908639	0
0.9912241	6.7609477	0	7.477445	2.2730553	0	0	2.4721963	0	0	0
2.5204313	6.083337	0.29829934	6.7071214	3.9681165	0	0	4.557986	0	0	0
1.1089766	6.340087	5.0275164	6.57261	3.1232543	0	0	2.7830963	0	0	0
3.533162	4.881944	7.7913637	4.8657327	4.898326	0	0	4.045963	0	7.415854	0
2.428439	5.5216413	0.37783745	5.971111	3.4940407	0	0	3.6687431	0	2.8298945	0
3.2193449	3.9684875	8.77641	3.815363	4.445935	0	0	3.7269316	0	9.543059	0
2.258509	6.4042077	3.1028264	6.8809767	3.579387	0	0	3.5493689	0	7.6706977	0
1.2779073	5.750544	6.3194485	5.756121	3.3261383	0	0	3.0772076	0	0	0
4.0087576	5.107049	5.0881147	4.891706	5.673472	0	0	4.9074836	0	1.6567197	0
1.9658973	7.922572	5.5474033	7.5158124	4.430902	0	0	3.9142687	0	0	0
5.88221	2.766475	6.781205	2.5331697	7.9761057	0	0	7.198446	0	0	0
7.85447	1.3214632	5.8098507	1.1799757	9.953193	0	0	9.165458	0	0	0
8.143115	0.8138306	4.223633	0.8317391	9.416271	0	0	8.838556	0	6.710079	0
7.450531	5.1761622	4.7753077	5.4137053	8.229118	0	0	7.820578	0	8.712776	0
5.7179885	5.24231	0	5.860245	7.0389543	0	0	7.180423	0	8.665135	0
4.9870386	3.321316	3.8234477	3.6794472	6.9561987	0	0	6.8718266	0	0	0
5.8620048	2.6759484	4.0454183	2.7095563	7.9466567	0	0	7.4460173	0	0	0
7.976463	2.9496095	4.781047	2.7562203	9.482203	0	0	8.735919	0	5.521954	0
4.4012647	6.3993893	4.982759	6.6004424	5.576591	0	0	5.8301115	0	0	0
4.384516	5.7180104	9.850059	5.663275	6.1234226	0	0	5.1628847	0	4.325673	0
2.6251917	6.4249444	0	6.926785	4.6037517	0	0	4.858378	0	0	0
1.0358778	7.4244657	3.9925115	7.7688074	3.0690618	0	0	3.031197	0	0	0
3.2966	6.8386426	9.811989	7.0771976	4.068443	0	0	3.6037045	0	15.20592	0
0.8334643	7.034599	4.2498994	7.1674013	3.0288308	0	0	3.0560832	0	0	0
2.9459188	5.8489294	7.2831903	5.5526567	5.062949	0	0	4.3471336	0	0.707866	0
1.5899299	5.563836	7.814378	5.396767	3.5424194	0	0	2.9796143	0	0	0
5.6008043	6.029009	6.561269	6.175631	6.3553834	0	0	5.8700895	0	12.989164	0
2.437921	6.5612717	0	7.043952	3.9526336	0	0	4.5062556	0	3.6477294	0
4.5822096	5.2879615	7.149042	5.1013436	5.6018186	0	0	4.756085	0	12.761082	0
2.853655	5.046976	10.735719	4.803157	5.410608	0	0	4.4954166	0	0	0
3.6694295	6.1897135	0	6.243426	5.1610684	0	0	5.251215	0	0	0
2.5322106	7.2690682	0	7.4894795	4.1753654	0	0	3.9927392	0	0	0
6.2724757	2.1621277	7.536565	2.1336362	7.7529664	0	0	6.9447107	0	12.700216	0
1.5380445	7.449186	0	7.7803845	4.072482	0	0	3.7913003	0	0	0
5.2133155	3.100402	5.6071234	2.6598759	7.276139	0	0	6.446076	0	0	0
4.5296087	3.773258	0	4.0104823	6.536971	0	0	6.323639	0	0	0
3.6750965	6.307694	0	6.601326	4.9762406	0	0	4.5155787	0	5.0217514	0
10.067246	0	9.182754	0	11.50183	0	0	10.581909	0	15.059603	0
0.035726737	7.3861446	10.474244	7.0590663	2.577879	0	0	1.7829388	0	0	0
7.843221	2.452901	5.026747	2.2748332	8.644206	0	0	7.952742	0	18.037647	0
7.3415723	4.2114244	0	3.8887415	8.136957	0	0	7.6636143	0	14.561785	0
8.059534	2.588546	5.8002563	2.5476196	8.723239	0	0	8.084009	0	18.779224	0
2.9952524	4.3693743	1.024575	4.3933797	4.161797	0	0	3.7254467	0	11.471075	0
9.955359	2.7807004	6.7217617	2.7424123	11.004962	0	0	9.925525	0	17.7604	0
3.580047	4.824063	8.496392	4.722921	5.896105	0	0	5.2408285	0	0	0
0	9.476554	3.8217347	9.571823	1.753563	0	0	1.513484	0	0	0
0.44174755	8.263957	2.8052957	8.655902	2.1560626	0	0	1.5349683	0	0	0
0.77793914	8.615422	0	9.017237	2.4483144	0	0	2.0308816	0	0	0
3.7778227	7.545525	0	7.6127276	4.6738963	0	0	4.2870812	0	15.864954	0
4.743168	5.74633	0	6.310895	5.842452	0	0	5.8947144	0	7.653502	0
7.322999	3.9759462	3.15368	4.465265	8.514826	0	0	8.196697	0	11.869827	0
2.8840995	5.060739	5.269631	5.118128	5.0711923	0	0	4.671938	0	0	0
4.052416	5.003038	6.727189	4.6941705	6.0090394	0	0	5.010606	0	0	0
5.7715883	6.268524	4.919341	6.171908	6.578977	0	0	5.8755493	0	11.544102	0
9.323686	1.9209243	1.6195563	2.684729	10.672901	0	0	10.540529	0	4.191222	0
4.191773	5.43143	1.6599061	5.9217134	5.3813434	0	0	5.9523864	0	5.2981877	0
6.8338146	3.1410432	3.2257683	3.9562757	8.062347	0	0	8.271561	0	12.354147	0
6.622055	5.014929	4.1889415	5.55393	8.009674	0	0	7.5936804	0	13.846996	0
4.3728485	6.328542	2.1850436	6.88034	5.49437	0	0	5.519639	0	9.511365	0
0.64678985	6.3595757	2.1889894	6.5150084	1.6247625	0	0	1.4115318	0	10.066221	0
1.9059998	3.9432676	3.2142482	4.10665	2.6845531	0	0	2.5612488	0	8.811811	0
0	7.97006	5.12301	8.180962	0.020661196	0	0	0	0	0	0
0	9.907362	3.326244	9.949886	0	0	0	0	0	4.323315	0
0	8.306984	4.967539	8.476643	0.12478229	0	0	0	0	0	0
0.66431504	5.964126	4.6761737	6.409103	1.8585597	0	0	2.2046592	0	0	0
1.5201049	4.9275765	6.4861827	4.9596744	2.7491133	0	0	2.4570696	0	6.0149245	0
2.4633005	5.1756315	4.9429607	5.229442	2.9248817	0	0	2.7366076	0	12.63428	0
1.2215782	4.4225917	5.301084	4.421184	2.0292044	0	0	1.4949329	0	4.4723697	0
0.5853806	5.779013	3.24702	5.772411	1.4532155	0	0	1.2870055	0	2.1204746	0
0.24814232	5.1564627	7.1857815	5.0201707	1.0381889	0	0	0.8036959	0	7.4624934	0
1.1688232	4.239426	0	4.4557233	2.206936	0	0	2.027687	0	0	0
0	4.870688	2.8494031	4.9568796	0	0	0	0	0	0.7502576	0
1.2165371	3.5231264	3.393519	3.2322133	1.5561302	0	0	1.4760809	0	9.383309	0
5.290331	0	0.77509505	0	5.7868333	0	0	5.621688	0	2.4151607	0
3.6068823	1.3609219	2.435962	1.0608424	3.9544492	0	0	3.8713214	0	9.167942	0
2.0935864	3.326599	4.6326294	3.160028	2.6239161	0	0	2.5635338	0	10.784515	0
4.3243876	2.3281052	2.5539293	2.1179886	4.9507713	0	0	4.7531776	0	5.8103237	0
1.1084274	4.3120055	0	4.475613	2.2442365	0	0	1.989323	0	0	0
6.3511724	0.27021298	4.6808105	0.39139926	7.2306957	0	0	7.106814	0	8.810397	0
2.3416908	2.898657	4.215009	2.6959662	2.8363242	0	0	2.7992654	0	10.368078	0
2.5876179	3.797078	3.9821434	3.7310734	3.1841345	0	0	3.0598965	0	7.185422	0
0	5.368525	0	5.410698	0.28731152	0	0	0.18789618	0	0	0
3.171447	1.5687054	4.2230926	1.7258552	3.543016	0	0	3.573943	0	6.197169	0
3.9606063	2.0793815	4.9073467	1.797602	4.4874234	0	0	4.26734	0	10.307311	0
3.7760558	1.3227942	4.450311	1.1607438	4.1775804	0	0	4.121091	0	9.293648	0
1.3637296	4.9055	4.727516	4.965245	2.1200216	0	0	1.933402	0	5.8149223	0
2.6344056	3.3296301	4.54878	3.3419094	3.3856525	0	0	3.208499	0	3.7142117	0
3.1651525	3.4690065	4.218921	3.4681528	3.9720192	0	0	3.6061535	0	4.502582	0
3.6568527	2.7880492	4.533166	2.4950285	4.3936286	0	0	4.040897	0	7.3577876	0
2.1189284	6.989946	0	7.5381384	4.1425433	0	0	4.2505317	0	0	0
3.5925515	5.0842423	7.8283057	4.853143	6.006273	0	0	5.070436	0	0	0
6.279884	3.796144	9.699643	3.9071958	8.100542	0	0	7.0480247	0	9.726845	0
9.068045	2.3496506	0	3.0509942	10.126326	0	0	10.01656	0	18.36186	0
5.45338	1.9831349	10.948859	2.0237844	7.3260818	0	0	6.4074955	0	6.3403277	0
7.3555803	4.0565615	0	4.322681	8.471849	0	0	8.326097	0	9.390789	0
1.4171685	6.8400664	9.761027	6.711542	4.033113	0	0	3.1172466	0	0	0
6.705085	5.692118	0	6.1153693	7.662811	0	0	7.4110856	0	13.399	0
1.5098207	6.008226	10.24056	5.7722163	3.6832821	0	0	2.8898616	0	0	0
3.3888452	7.3303447	0	8.005303	4.7836576	0	0	4.7543316	0	0	0
3.532056	6.33178	6.6090717	6.0923767	4.959059	0	0	4.4859757	0	3.9456127	0
4.491483	4.400403	5.461222	4.913982	5.862222	0	0	5.5625124	0	10.080941	0
0.6632171	8.582313	5.765508	8.138969	2.7261796	0	0	2.2456284	0	0	0
1.264223	8.592119	8.404159	8.840713	3.1423976	0	0	2.2019875	0	8.999884	0
4.3735604	6.602097	4.3579063	6.436791	5.992841	0	0	5.286586	0	0.9634272	0
1.0149893	8.870439	3.1805923	8.865994	3.347986	0	0	2.8516467	0	0	0
4.556901	6.136915	8.037826	6.450133	6.124086	0	0	5.668749	0	5.224293	0
2.489386	5.950946	3.2360225	5.7762914	4.1210785	0	0	3.7445226	0	0	0
7.0956597	3.3528068	6.725458	4.3721538	9.007041	0	0	8.789752	0	7.5501237	0
1.8357278	7.232307	4.6309667	7.002312	3.7909355	0	0	3.446066	0	0	0
0.5785769	7.8033996	3.6991937	7.887276	2.214926	0	0	1.5440669	0	0	0
8.957321	2.6580758	5.462551	2.6161554	9.820988	0	0	8.916894	0	16.773115	0
3.356771	4.0645785	4.0972166	4.113839	4.925445	0	0	4.553011	0	0	0
0	9.3345585	3.6929462	9.525113	0.9470714	0	0	0.55064845	0	0	0
2.8107946	6.612391	0	7.4434934	4.332345	0	0	4.1877465	0	0	0
6.5104275	1.1648046	5.645014	1.0743334	7.3708863	0	0	6.7252398	0	14.489672	0
4.698732	2.2925825	7.644585	2.0391445	5.751487	0	0	5.1024914	0	13.8759365	0
1.291876	5.8861356	5.294865	5.931371	3.3339748	0	0	2.8769684	0	0	0
1.9148512	6.3878508	3.040086	6.786205	3.9829671	0	0	3.6869643	0	0	0
4.005778	6.97308	0	7.350064	4.940298	0	0	4.696399	0	11.010808	0
5.022108	5.913202	0.80760604	6.591429	7.147405	0	0	6.589896	0	0	0
3.6564372	7.747314	0	8.019184	5.6791134	0	0	5.5716953	0	0	0
6.040343	6.5038466	4.632061	6.810678	8.149103	0	0	7.3841977	0	4.496885	0
7.99756	4.0199842	6.6418195	4.2815075	9.951554	0	0	9.361589	0	6.376207	0
3.9109554	8.160262	5.4021177	9.23339	6.0667033	0	0	6.24801	0	0	0
5.1021886	6.335248	9.657058	6.6814866	7.2308455	0	0	6.6078625	0	0	0
7.3611193	5.4761324	9.693131	5.8359113	9.059076	0	0	8.723881	0	7.6020503	0
4.1613035	6.324056	2.9663131	6.5274906	6.068174	0	0	6.0398884	0	0	0
2.957237	8.6220045	3.4902077	8.946955	5.0038934	0	0	5.0225506	0	0	0
3.522392	7.9354777	2.9438238	8.484146	5.4582734	0	0	4.7917776	0	0	0
6.699536	5.2224603	3.9454343	5.3331685	8.706382	0	0	7.817837	0	5.568769	0
7.936704	4.7169995	3.6085358	5.0606513	9.297396	0	0	8.576882	0	7.4888926	0
5.8269305	5.507561	6.739211	5.198734	7.806196	0	0	7.0303	0	8.868757	0
1.910097	9.991703	2.5632188	9.3553	3.8187137	0	0	3.1426725	0	0	0
5.2847347	3.7718205	7.2735686	3.4690218	7.5897703	0	0	6.6288295	0	0	0
6.6539493	2.7814317	3.4654799	2.579382	8.7598095	0	0	7.919094	0	0	0
6.2243485	5.0848923	0	5.66093	7.5068936	0	0	6.9467926	0	6.3933215	0
2.6105433	6.4716096	0.06931836	6.6216145	5.2085357	0	0	4.6596165	0	0	0
4.559145	4.0252385	4.603382	3.8644943	6.7550454	0	0	5.957789	0	0	0
7.281004	4.2033324	5.6490626	4.0627775	9.172772	0	0	8.107747	0	7.320638	0
0	8.922264	3.2419212	9.101934	1.288601	0	0	0.59840685	0	0	0
4.1758966	4.218376	1.9058821	4.6707716	5.2603607	0	0	4.735532	0	5.980326	0
2.847511	3.7513254	9.54555	3.7302506	4.865991	0	0	4.3372545	0	0	0
7.4228463	3.4308045	0	3.6524713	8.496662	0	0	8.24028	0	8.589382	0
0	8.618701	8.837367	8.619711	1.3523589	0	0	0.72186786	0	0	0
6.0302606	3.298027	7.9329624	2.7839108	7.716876	0	0	7.176479	0	8.398409	0
3.9607472	3.2201078	10.25545	2.7434678	6.074791	0	0	5.2767577	0	0	0
7.4362006	2.44293	6.7535744	2.3453465	8.529564	0	0	7.725835	0	9.491056	0
3.2790399	6.8797	9.317696	7.0010953	4.32673	0	0	4.1901503	0	2.7595067	0
9.865715	1.7419666	2.0378823	2.425912	9.906549	0	0	9.902063	0	19.115078	0
4.332838	5.6275997	5.176136	5.3796115	6.2934737	0	0	6.141918	0	0	0
7.6191835	4.2692513	3.833247	4.6084337	9.239191	0	0	8.417815	0	7.553011	0
7.936351	2.3162541	8.199279	2.5899384	9.574689	0	0	9.064124	0	5.669789	0
4.632554	4.5582123	7.2882414	4.9141064	7.0896907	0	0	6.137062	0	0	0
2.6283839	7.343202	0.13649786	7.117764	4.7544007	0	0	4.2654743	0	0	0
7.524434	5.147385	4.8532934	5.7831492	9.306451	0	0	8.596737	0	8.090171	0
4.918479	5.3675756	6.3923006	5.1973534	7.445733	0	0	6.9188156	0	0	0
8.626692	1.7927905	8.815748	1.945273	10.676963	0	0	10.08601	0	6.608049	0
3.923154	5.4537907	4.713625	5.470258	6.0428915	0	0	5.437986	0	0	0
5.2439632	5.186225	0	5.293465	7.0960894	0	0	6.7589216	0	0	0
7.0675282	1.7418234	1.6358461	2.2957673	8.426894	0	0	8.184937	0	8.951447	0
2.6198137	6.54845	0	5.919319	4.511451	0	0	4.0740623	0	0	0
5.50486	3.505623	0	3.94271	6.8564434	0	0	6.412413	0	9.061214	0
7.111901	2.8020704	0	3.3309443	8.605291	0	0	8.040051	0	6.201464	0
7.733693	3.3084953	2.6162312	3.6572104	9.137615	0	0	8.664138	0	5.9672503	0
3.1828418	6.4481354	0	5.945627	5.2244534	0	0	4.6517706	0	0	0
11.247778	0	0	0	12.50065	0	0	12.10887	0	2.4375532	0
5.8572164	2.4971516	0	2.2211788	7.431354	0	0	7.3243666	0	0	0
3.6153338	3.9501612	0	4.001056	5.1505218	0	0	4.8836374	0	2.6652584	0
5.7244287	3.826389	2.1371894	4.03768	7.2261944	0	0	6.7680387	0	7.0801616	0
4.5957303	3.9384289	6.613291	3.5836844	6.3838873	0	0	5.4143505	0	6.3655925	0
4.7720623	5.5153017	2.3327181	5.783735	5.5472465	0	0	5.1799684	0	9.109913	0
4.301435	5.544808	0	5.808823	5.2062645	0	0	5.036948	0	8.507224	0
3.070195	4.551012	0	4.801755	4.941079	0	0	5.0251827	0	0	0
4.767362	3.4369626	5.770766	3.0459461	6.3094225	0	0	5.4305634	0	5.317227	0
3.722936	5.508488	0	5.892479	4.858911	0	0	4.7336903	0	4.981433	0
3.4691322	3.5748968	5.9024477	3.3654413	5.124499	0	0	4.3805933	0	0	0
6.2347965	4.1179585	3.6524212	4.144046	7.433727	0	0	6.5889845	0	9.839208	0
5.4225936	3.6137626	0	4.1014886	6.6742196	0	0	6.4828343	0	6.345287	0
3.1108787	3.587816	5.7736573	3.4361258	4.7350473	0	0	4.013295	0	0	0
0.72309965	7.950291	1.0696645	7.9042006	2.7993014	0	0	2.489343	0	0	0
5.9120607	1.2179698	8.030837	1.1605251	7.3096156	0	0	6.6787753	0	8.142899	0
3.7779043	6.323844	0	6.583282	4.78142	0	0	4.835046	0	7.8317	0
4.640566	5.905582	2.0629938	5.653876	5.712319	0	0	5.2761745	0	14.950412	0
3.82243	7.307174	0	7.3008	4.853518	0	0	4.2755394	0	12.5786	0
4.8117776	5.5052137	0.6740553	5.3825307	5.524277	0	0	5.2286253	0	13.612067	0
4.339098	5.902119	0	6.0146437	5.5106483	0	0	5.336205	0	6.9015093	0
2.22558	5.791183	0	5.8913045	3.2704825	0	0	2.9617898	0	0	0
0.48708415	7.4343724	4.7189345	7.6133504	2.3901222	0	0	1.97475	0	0	0
2.4039624	5.2709737	5.09002	5.114675	4.175551	0	0	3.6647506	0	0	0
6.011187	3.2387915	4.2800164	4.096052	7.6050315	0	0	7.9785037	0	9.349741	0
6.484393	4.719667	7.6353703	5.1080403	7.866627	0	0	7.537171	0	2.7048333	0
5.4904084	6.737834	4.399989	7.647453	7.047854	0	0	6.916031	0	11.109341	0
7.073876	4.9866114	8.698688	5.5948	8.684132	0	0	8.257074	0	7.412972	0
3.8407347	6.2696214	6.27803	5.8699365	5.813462	0	0	5.1195254	0	0	0
2.5299416	6.2743115	3.7432256	6.3822284	4.94834	0	0	4.2449303	0	0	0
9.639107	3.0810835	6.0456886	4.2177343	11.646261	0	0	11.475912	0	12.653179	0
5.805714	4.522699	6.353463	4.780463	7.021993	0	0	6.7720895	0	3.3400059	0
3.9981003	6.23074	0	6.2389307	6.2312202	0	0	5.832308	0	2.516463	0
7.639274	4.119613	6.3193645	5.1951814	9.417153	0	0	9.300322	0	11.91987	0
7.5993986	4.9825892	4.6489277	5.185185	9.055823	0	0	9.15077	0	7.129523	0
6.6939425	4.5750623	10.26213	4.9767947	8.623502	0	0	8.056309	0	6.280068	0
9.621138	2.367765	5.6190734	3.4885666	11.427372	0	0	11.066198	0	13.925764	0
2.598687	8.354911	2.0737083	8.115139	4.826568	0	0	4.501154	0	0	0
4.407979	6.4357057	5.7920184	6.2925205	6.798599	0	0	6.3948607	0	0	0
5.3580813	3.8299754	2.0381365	4.283337	7.141868	0	0	7.129131	0	6.0048394	0
10.619813	2.0349376	4.0336876	2.537147	12.326603	0	0	11.955757	0	2.8890092	0
7.072566	2.6511438	2.8589869	3.565675	9.060758	0	0	8.586314	0	0	0
8.5287	2.1501496	5.1085405	3.0904603	10.128994	0	0	10.03269	0	11.533008	0
6.3022323	3.6541865	4.9115925	3.8146625	7.874396	0	0	7.374185	0	3.1694348	0
3.5690556	4.970455	3.1247463	5.6989074	5.003405	0	0	5.1577477	0	9.935244	0
4.156731	5.4958787	6.2076774	5.218095	5.5325828	0	0	5.1444097	0	1.4464273	0
3.0479467	5.7726283	1.3381243	6.266771	4.649533	0	0	5.2168245	0	7.179586	0
4.655174	4.4976897	5.813112	5.547114	6.986355	0	0	6.948146	0	0	0
2.4943643	7.344868	5.23478	6.952855	4.3972163	0	0	3.7470171	0	0	0
0	9.393797	8.308136	8.892507	1.7710092	0	0	1.0746717	0	0	0
3.7465637	6.9834	6.304506	7.3588004	5.8301177	0	0	4.683299	0	6.979361	0
4.6247153	6.988702	8.164783	7.4780765	5.519241	0	0	5.257847	0	12.077528	0
3.686552	7.908618	8.696693	8.104551	5.092293	0	0	4.5653257	0	4.4359403	0
7.152236	4.623791	5.594431	5.3410077	8.9356575	0	0	8.310849	0	5.7160616	0
2.7328873	7.7550287	7.476317	7.8883996	4.7244773	0	0	4.37169	0	0	0
6.0003934	6.9639664	14.234801	7.3875794	8.341425	0	0	7.5560083	0	8.046008	0
1.1569196	8.82782	9.111854	8.734268	2.9596808	0	0	2.940637	0	0	0
0.8911019	9.53084	8.128391	9.561964	2.9309602	0	0	2.8644848	0	1.1206129	0
1.705834	8.263607	9.498835	8.375066	3.7927601	0	0	3.5134835	0	0	0
3.8095233	7.0810943	4.794693	7.2356563	5.9274707	0	0	5.6778965	0	0.6902742	0
0	12.413609	7.004186	13.055347	2.1922455	0	0	2.0375028	0	0	0
3.426998	9.506828	8.017524	9.798967	5.3059425	0	0	4.5143433	0	2.9956343	0
5.4868984	7.0105925	5.660585	7.641193	7.5272183	0	0	6.579753	0	6.772248	0
4.4147506	8.58889	7.6771255	8.822915	6.635531	0	0	5.649704	0	4.172959	0
0	7.9997263	5.190254	8.42242	1.7908511	0	0	1.7760372	0	0	0
0.07827361	10.9966545	5.5360084	11.233697	1.0629456	0	0	1.0504372	0	12.228653	0
4.045745	6.735369	9.877779	6.4322314	5.1563816	0	0	4.570513	0	13.453865	0
2.6207852	5.615859	7.617359	5.6712446	4.825792	0	0	4.294734	0	0.92596346	0
0.55442196	8.220629	3.602666	8.708252	1.7053874	0	0	1.8745453	0	6.3088865	0
4.1036177	7.315343	10.005813	7.0316405	4.934302	0	0	4.438088	0	15.811486	0
2.947495	4.997843	4.824138	5.698334	4.421705	0	0	4.72329	0	5.9847727	0
3.9050825	4.8108253	9.732495	4.586371	5.428135	0	0	4.785028	0	12.159502	0
2.1396387	5.3893456	7.4408617	5.380178	4.1587434	0	0	3.7138393	0	0	0
1.1578405	5.5863585	3.1957395	5.9313126	2.7135024	0	0	2.7206728	0	0	0
6.244597	5.1465354	4.687713	5.5334435	8.169378	0	0	7.1242537	0	6.8196807	0
6.0007834	4.4561133	6.947176	4.9074974	7.803482	0	0	7.303316	0	6.3906455	0
2.3917518	6.900844	0.810322	6.605656	4.155601	0	0	3.858098	0	0	0
8.646456	2.5541148	8.0754795	2.9667163	10.503108	0	0	9.907498	0	9.097179	0
7.3449244	3.7998514	5.8892446	4.4708247	9.294067	0	0	8.838607	0	7.469168	0
3.516048	6.341416	0.112359084	6.451564	5.7552886	0	0	5.161603	0	0	0
8.195327	3.71288	7.1713576	4.039947	10.004863	0	0	9.557646	0	7.502896	0
8.0580845	3.7846181	4.8536077	3.9216084	9.675126	0	0	9.567242	0	9.912291	0
7.562166	3.6848323	9.191513	3.9682093	9.697293	0	0	9.120224	0	9.4254	0
6.8457766	4.7603784	7.969016	5.1618166	9.173582	0	0	8.478881	0	7.086824	0
4.5632014	6.298358	4.5726485	6.2704177	5.3775206	0	0	4.7683816	0	10.789111	0
1.5496413	5.740132	0.18383363	6.1336303	3.605551	0	0	3.6372652	0	0.27516556	0
3.1089492	3.8598742	4.26991	4.123383	4.9666944	0	0	4.69695	0	0	0
3.959256	6.153562	5.1605377	6.004447	6.125708	0	0	5.2120676	0	0	0
2.8995795	5.193855	0	5.7083535	3.8871818	0	0	3.8680613	0	2.3983033	0
3.8985188	4.7069364	6.128624	4.4505143	5.5917892	0	0	4.9966702	0	6.424498	0
5.198925	4.1935925	4.928784	3.9938672	6.219827	0	0	5.3547378	0	6.720116	0
3.8764703	3.2865894	6.586096	3.442867	5.7009926	0	0	5.2328258	0	2.525314	0
2.3796074	7.736934	1.0849574	8.194408	3.476252	0	0	3.3480992	0	8.145021	0
6.7586436	2.8301466	4.87164	2.8438516	7.5552254	0	0	6.8336215	0	11.420947	0
2.3584497	9.253843	0.7123862	9.590639	3.2293963	0	0	3.0875173	0	11.029935	0
1.3235743	7.337123	0.36377075	7.5142164	2.4483814	0	0	2.565884	0	6.1963043	0
4.6193027	3.0506217	6.708255	3.0155087	6.234379	0	0	5.629668	0	2.3930821	0
5.827444	5.066775	4.230088	5.1636043	6.4525065	0	0	6.150653	0	11.13451	0
1.2182208	6.8837705	0.6505349	7.039617	3.297717	0	0	3.275168	0	0	0
0.6321059	7.8900075	6.7027125	7.7852592	3.088745	0	0	2.3323712	0	0	0
5.682275	5.5733037	5.962692	5.550163	6.6965165	0	0	5.8664627	0	9.919284	0
6.1693153	3.881996	3.384357	4.5016084	7.3433094	0	0	7.2787	0	5.738185	0
0.26049894	7.5038724	4.1391373	7.570932	2.1299844	0	0	2.234437	0	0	0
4.746162	6.208475	6.8300414	6.3756447	5.8623433	0	0	5.110095	0	3.8669798	0
7.706406	3.6978283	0	3.3815954	9.774957	0	0	9.457477	0	0	1
14.102543	0	0	0	15.689035	0	0	15.55626	0	0.3018389	1
9.250545	0.09514985	0	0.28439605	11.35104	0	0	10.758635	0	0	1
16.695024	0	0.0398635	0	17.966955	0	0	17.278511	0	5.527449	1
12.923135	0	0	0	14.626249	0	0	13.989419	0	0	1
10.124976	1.0030125	0	0.8146659	11.865498	0	0	11.032049	0	0	1
12.542244	0	0	0	14.50872	0	0	13.748657	0	0	1
11.485734	0	0	0	13.3986435	0	0	12.850353	0	0	1
10.001378	0	0	0	11.979418	0	0	11.244946	0	0	1
13.29019	0	0	0	14.847034	0	0	14.81954	0	0	1
12.576012	0.09193257	2.3595402	0.43465817	14.174675	0	0	13.145645	0	1.4118425	1
11.339187	0	0	0	13.398071	0	0	12.8786545	0	0	1
7.1475034	2.6292322	0	2.4657245	9.270731	0	0	8.590744	0	0	1
10.489606	0.6921371	0	0.618984	11.861704	0	0	11.374152	0	0.26253274	1
9.012604	0.28357324	0	0.5098883	11.044548	0	0	10.602458	0	0	1
12.896228	0	0	0	14.569492	0	0	13.857073	0	0	1
8.20842	2.2474556	1.9481094	2.2673311	10.22784	0	0	8.701558	0	0	1
8.863523	1.3815737	0	1.4670197	10.883287	0	0	10.13179	0	0	1
11.971089	0.9559244	0	1.3074639	13.479596	0	0	12.635004	0	1.6609633	1
12.602664	0.26256213	3.9278133	0.6333139	14.343958	0	0	13.216438	0	4.0457444	1
9.801194	0.10726497	0	0	11.418023	0	0	11.113485	0	0.42200556	1
12.564687	0	2.3762174	0	13.427565	0	0	12.425665	0	7.9321914	1
11.64622	0	4.8642035	0	13.406463	0	0	12.398724	0	4.744235	1
8.670409	0	3.1333315	0	10.72772	0	0	9.670211	0	0	1
8.006621	0.7562474	2.0189357	0.61906016	9.387794	0	0	8.6978035	0	0	1
6.4697495	1.6244565	4.565027	1.5935613	8.218593	0	0	7.353421	0	0	1
13.221598	0	0	0	14.023205	0	0	13.288381	0	4.511388	1
6.316139	1.882525	0	2.1955667	7.941966	0	0	7.799304	0	0	1
12.721859	0	2.1385686	0	13.579125	0	0	12.683002	0	7.60957	1
8.032229	0.6150851	0	0.9961854	9.8006	0	0	9.603179	0	0	1
8.604432	2.4043577	0	3.0973408	10.287979	0	0	10.2868	0	0	1
7.766195	1.2991834	0	1.621682	9.864469	0	0	9.407651	0	0	1
9.105413	0	0	0.047507886	10.649205	0	0	10.670422	0	0	1
12.056415	0	5.4712253	0	13.688969	0	0	13.377919	0	6.9270763	1
15.795098	0	0	0	16.823195	0	0	16.524792	0	0.10266543	1
7.6987753	2.414554	0	2.290721	9.557198	0	0	9.5772915	0	0	1
14.7240925	0	0	0	16.307566	0	0	16.185677	0	3.541383	1
6.9003963	2.1188323	1.5007584	2.306684	8.820121	0	0	8.351607	0	0	1
9.310905	0	0	0	10.423346	0	0	10.646258	0	0	1
15.116982	0	0	0	17.27439	0	0	17.319008	0	0	1
14.7016735	0	0	0	16.300095	0	0	15.621081	0	3.4214654	1
11.35083	0	0.74107224	0	13.017503	0	0	12.44682	0	0	1
7.087166	0	0.12674424	0	8.005602	0	0	7.737291	0	0	1
13.07746	0	0	0	14.560619	0	0	13.59657	0	2.4760003	1
5.6256614	0.82277447	0.087792374	0.87786	6.5807977	0	0	6.24623	0	1.6745358	1
5.057667	1.6047174	0.20755848	1.4501323	6.2409716	0	0	5.978201	0	0	1
11.833896	0	0	0	13.04051	0	0	12.463509	0	1.7519369	1
13.453729	0	0	0	14.446703	0	0	13.995602	0	4.827045	1
12.609551	0	0	0	13.534688	0	0	13.137218	0	0	1
10.627752	0	0.34363952	0	12.395693	0	0	11.737717	0	0	1
11.358412	0	6.3378773	0	13.102614	0	0	12.2973795	0	4.8535132	1
9.388955	0.013013102	0	0.14100772	11.2171335	0	0	10.899964	0	0	1
9.10757	1.2696944	0	1.3583804	11.069549	0	0	10.514391	0	0	1
9.063373	1.9227911	0	2.1335542	10.28262	0	0	9.772148	0	4.2667165	1
9.6405945	2.0377243	2.675267	2.3794367	10.963706	0	0	10.360713	0	0	1
4.6784854	3.8852923	0.8651858	3.6397836	6.3739333	0	0	5.8186216	0	0	1
5.6489553	2.48059	0	2.4800215	7.3680587	0	0	6.9476223	0	0	1
5.8092394	4.908089	0	5.4227138	7.155592	0	0	6.774236	0	4.1560082	1
9.074942	3.1108024	3.0446746	3.4974694	10.270715	0	0	9.699686	0	1.8593684	1
4.7227	4.9463716	1.222914	4.649214	6.8581495	0	0	6.1504574	0	0	1
10.947383	0.6858417	0	1.0509238	12.479629	0	0	11.918799	0	0	1
10.5856905	0.13177489	0	0.614002	12.56898	0	0	12.10665	0	0.732277	1
12.359058	0	0.21999925	0	14.168806	0	0	13.782274	0	1.8936608	1
11.172844	0.19942546	0	0.64219004	13.044164	0	0	12.530769	0	0	1
12.83877	0.7140816	0.9061263	1.4249929	14.836845	0	0	14.180964	0	0	1
12.036126	0.29647383	0	0.8525284	13.563992	0	0	12.8665085	0	3.9945514	1
8.142127	2.0500295	1.2468134	2.540524	10.280678	0	0	9.757738	0	0	1
9.84344	1.9359316	0	1.9773271	11.453048	0	0	11.105786	0	2.5365849	1
14.335893	0	1.7747703	0	15.61079	0	0	15.343381	0	6.1405997	1
11.575257	0	3.0113237	0.37625843	13.7878895	0	0	13.224547	0	2.4775963	1
8.760646	1.4842585	3.474599	1.8373013	10.681714	0	0	10.390968	0	0	1
11.442941	1.2111567	4.869493	1.6616269	13.410538	0	0	12.2794485	0	0	1
10.832564	1.5983104	3.868783	2.2738097	12.297696	0	0	12.0208235	0	2.4298759	1
10.5687065	1.6215652	2.2054696	2.4014425	12.393167	0	0	11.959549	0	5.2653623	1
11.64877	1.0119094	1.5803041	2.0809574	13.300927	0	0	12.71916	0	3.4228027	1
6.8674574	4.3035173	0	4.5968194	8.564314	0	0	8.352479	0	0	1
7.5659747	3.660229	3.212391	3.7960725	9.411356	0	0	9.401522	0	0	1
12.435985	0.34982288	3.7707634	0.8370501	14.476727	0	0	13.729967	0	0	1
10.035742	0.86812854	4.506355	1.2929226	12.068308	0	0	11.44272	0	0.26493546	1
9.980947	1.9129493	1.6236441	2.2208664	11.893166	0	0	10.986188	0	0	1
8.52348	0	4.2873096	0	10.690297	0	0	9.631091	0	0	1
9.482705	0.49291584	3.7169812	0.2992615	11.402267	0	0	10.305055	0	0	1
10.647465	0.01529596	4.233947	0.0888603	12.380031	0	0	11.565117	0	4.149011	1
10.913689	0.64192885	0	0.45262957	12.740711	0	0	11.712891	0	3.439716	1
13.817212	0	0.72927266	0	15.147465	0	0	14.29737	0	4.1896996	1
8.335855	3.8842127	0	4.258419	9.628778	0	0	9.200225	0	0.65985185	1
9.661436	0	0	0.21637598	11.734897	0	0	11.418313	0	0	1
5.0270386	3.9742985	0	4.0693793	7.3794923	0	0	6.834942	0	0	1
6.825516	1.9851491	0	1.7496988	9.181179	0	0	8.429401	0	0	1
7.974572	1.2377055	0	1.1834098	10.0537615	0	0	9.363182	0	0	1
9.8639765	0	3.5910485	0	11.90832	0	0	11.130749	0	0	1
13.596536	0	0	0	14.770552	0	0	14.449558	0	3.2903311	1
11.443541	0.18801937	0	0	12.887306	0	0	11.947491	0	4.897575	1
10.475635	0.9045928	0.65040946	1.1360407	12.072275	0	0	11.498656	0	0	1
12.723391	0	0	0.061583433	13.380471	0	0	12.723299	0	5.933577	1
12.952287	0	0	0.06639147	14.496347	0	0	13.955286	0	0	1
11.316424	0.86691356	0.013551508	0.65382767	12.696277	0	0	11.83815	0	5.5380793	1
12.329071	0.4784672	0	0.70048535	13.398535	0	0	12.922237	0	2.8152425	1
8.924158	0.31890252	0.17665765	0.40952104	10.765924	0	0	10.234935	0	0	1
11.080878	0.37100723	1.6627839	0	12.744495	0	0	11.844804	0	7.104505	1
8.437832	0.727038	2.7695396	0.43630874	9.801916	0	0	8.970249	0	1.4193993	1
6.63567	2.3312397	0	2.8578205	8.006538	0	0	8.151649	0	0	1
6.4558363	1.5223866	0	1.5442513	8.275738	0	0	8.016531	0	0	1
7.738092	2.313635	0	2.9604268	8.956864	0	0	9.017162	0	0	1
13.235788	0	0	0	14.029699	0	0	13.318638	0	6.9599833	1
5.718176	2.2705681	4.0437436	2.0975714	7.876451	0	0	7.0537615	0	0	1
8.039951	2.07182	0	2.52319	9.212177	0	0	9.0412245	0	0	1
7.263088	2.3467822	0	2.8348703	8.537166	0	0	8.373258	0	0	1
12.184503	0	0	0	12.920665	0	0	12.288998	0	9.894398	1
7.896638	0	1.1627789	0	9.156116	0	0	8.628132	0	2.4839723	1
5.072491	4.321777	0	4.3629575	7.261697	0	0	6.8405414	0	0	1
6.8035536	5.261039	2.0474403	5.3799095	8.687883	0	0	8.4834385	0	7.6760364	1
6.5557833	4.534363	2.7364051	4.435558	8.523677	0	0	8.370053	0	0	1
9.976302	1.4978485	0	1.5824391	11.739611	0	0	11.949961	0	0	1
7.285573	5.9077334	0	6.1198297	9.279751	0	0	9.339304	0	0	1
8.101653	4.607669	0	4.659989	10.048373	0	0	10.194261	0	0	1
8.59538	4.788515	0.060085926	5.4862533	10.527675	0	0	9.619526	0	1.3682576	1
9.487155	2.7420492	2.4021451	3.0690718	11.680653	0	0	10.42401	0	0.4003711	1
5.930255	5.2759833	0	5.5104947	7.8602796	0	0	7.6601415	0	0	1
8.420768	3.1936255	0	3.262723	10.344099	0	0	10.235678	0	0	1
6.9096375	2.888518	2.9610527	2.7002127	8.680084	0	0	8.280671	0	0	1
9.387518	3.2437165	2.26609	3.3411415	11.050874	0	0	10.295247	0	4.788332	1
5.9672103	4.1173983	0	4.1555214	7.9290013	0	0	7.2644105	0	0	1
8.781655	3.2090614	1.3686696	3.247252	10.567308	0	0	10.027774	0	0	1
6.1890187	2.0206053	2.4379497	1.7897149	7.989294	0	0	7.449953	0	0	1
10.2359705	1.5110196	0.80398303	2.2989726	12.13652	0	0	11.428068	0	7.04822	1
3.6773696	4.040222	0.32795462	4.494012	5.899112	0	0	5.32033	0	0	1
9.526551	1.4966264	0.12736931	2.1766894	11.118059	0	0	10.588907	0	8.197574	1
6.4246593	2.9554353	1.0331311	2.6901956	7.84693	0	0	7.861343	0	0	1
6.972957	1.764691	0	1.9311732	8.616276	0	0	8.219335	0	0	1
9.682035	1.4967066	4.533315	1.752793	11.972296	0	0	10.989492	0	0	1
9.264312	1.0413507	2.5905118	1.2263715	10.652721	0	0	10.370901	0	0	1
12.028486	0	4.1317415	0.011996503	13.705401	0	0	13.111598	0	6.286607	1
12.776664	0	3.0494537	0	14.435986	0	0	13.986572	0	6.7794185	1
8.432059	1.9988943	0.2411181	2.0084202	10.279945	0	0	9.952837	0	0	1
11.113748	0	0	0.28010458	12.699633	0	0	12.884233	0	0	1
10.4975195	1.7954115	0	2.3049128	12.38681	0	0	11.613701	0	0	1
8.552239	1.82574	0	2.0288363	10.271253	0	0	10.236345	0	0	1
8.552774	1.9040557	0	2.1083946	10.26651	0	0	10.195007	0	0	1
8.351846	2.6371026	2.2522776	3.1867366	10.129155	0	0	9.707687	0	0	1
9.520888	2.0527534	1.7340732	2.472457	10.955006	0	0	10.438723	0	3.4226584	1
9.14844	1.7485305	1.006109	2.2911432	10.644009	0	0	10.176226	0	4.7896285	1
7.3651257	2.508974	0	2.8206367	9.196018	0	0	8.683823	0	0	1
9.489386	0	0	0.3276415	11.223776	0	0	10.641092	0	1.0884278	1
8.293687	3.108304	0.8449928	3.1145523	9.5774975	0	0	9.111857	0	1.4325218	1
8.418217	1.8034095	0	1.6944805	10.3115635	0	0	9.863266	0	0	1
5.7784038	2.3353038	0	2.458108	7.5376334	0	0	7.1793127	0	0	1
8.016411	0.8564041	0	1.0929843	9.833642	0	0	9.675489	0	0	1
9.203051	0.92208666	0	1.4121586	10.759164	0	0	10.283537	0	4.569173	1
8.057437	3.3773272	0	4.0371084	9.679082	0	0	9.152672	0	7.30111	1
10.213872	1.4947392	0	2.548841	12.461431	0	0	12.254931	0	1.7934542	1
9.163679	2.86584	8.034524	3.1517577	10.74255	0	0	10.674402	0	0.31593922	1
9.602159	3.4347675	0.8429404	3.971827	11.516867	0	0	10.511085	0	0	1
9.745855	4.043473	4.014645	4.6052566	11.566853	0	0	10.653116	0	0	1
11.058411	1.0577296	5.1250687	1.5803305	12.62687	0	0	12.471483	0	5.8302674	1
12.4164295	0.46345744	5.760485	0.8724836	13.971405	0	0	14.001304	0	7.1242175	1
9.824293	2.366448	4.813967	2.697201	11.24784	0	0	11.155283	0	0	1
8.306066	4.658907	2.3231547	5.5618544	10.52255	0	0	10.158826	0	0	1
8.228844	3.694009	1.0913713	4.2918434	10.24049	0	0	9.475031	0	0	1
9.041331	2.8799334	4.432594	3.4304836	11.29259	0	0	10.4675665	0	0	1
7.325424	0.20878862	0	1.1401879	8.966598	0	0	9.492956	0	0	1
5.222141	2.7769544	1.3978121	3.1300652	7.1851945	0	0	7.2028375	0	0	1
8.543213	0.14448968	4.7111235	0.0686757	10.160447	0	0	9.441143	0	3.2139964	1
7.927497	2.9620962	0.37715343	3.462253	9.07147	0	0	8.805355	0	2.7915375	1
7.1427107	0.3573235	0.9449839	0.61368936	8.88858	0	0	8.856171	0	0	1
6.119222	4.968414	2.1196177	4.845283	7.2071977	0	0	6.7371798	0	6.3397255	1
6.407677	4.7756877	4.344678	5.277632	7.841283	0	0	7.285683	0	7.023536	1
7.531846	0.5344258	0	1.5732727	9.236725	0	0	10.071776	0	0	1
8.260072	2.9280891	3.3308527	2.6622763	9.746937	0	0	8.789886	0	4.143272	1
5.1743536	5.860268	2.8609517	5.93882	6.150104	0	0	5.905777	0	5.2736187	1
5.5034685	2.4904416	0.65260583	3.2105925	7.0662484	0	0	7.4518876	0	0.005279578	1
7.1082387	0.9829568	0	1.9507536	8.5662775	0	0	9.073039	0	0	1
7.126775	1.7444919	1.7300851	2.526863	8.551107	0	0	9.045646	0	5.998853	1
5.96756	1.0612378	0.36587098	1.8585292	7.52443	0	0	7.747856	0	0	1
4.8576713	3.1389494	1.0499496	3.6394181	6.693927	0	0	6.8199244	0	0	1
5.1247354	2.9647176	3.3009236	2.9255202	6.888703	0	0	6.334434	0	0	1
6.602589	3.9747224	0	3.9574142	8.486919	0	0	7.864647	0	0	1
6.2827334	1.2697774	0.74370533	1.9916438	7.6968327	0	0	8.1095	0	0	1
4.602276	3.6132028	0.03988603	3.8050256	6.3706207	0	0	6.175387	0	0	1
8.095492	0.58813757	0	0.8263954	9.739015	0	0	9.426066	0	2.8816502	1
7.6941185	1.4882628	2.8947618	1.5237151	9.613795	0	0	8.566328	0	0	1
10.734923	1.066942	0	1.4506143	12.106002	0	0	11.548101	0	3.968063	1
8.866001	2.5436833	0	2.614361	10.107888	0	0	9.213679	0	1.2376362	1
9.969009	0.8768208	0	1.4897807	12.082874	0	0	11.28701	0	0	1
7.975127	3.050317	0	3.1741023	9.336897	0	0	8.40534	0	0.7004773	1
9.83442	1.6492254	0	2.1401496	11.018479	0	0	10.381907	0	2.8910758	1
9.346756	1.7532724	0.8190136	2.3378904	11.612934	0	0	10.700075	0	0	1
9.218499	0	1.3046803	0.10323262	10.97485	0	0	10.183356	0	0	1
7.6949244	2.1644657	0.895989	2.2022305	9.669544	0	0	8.960802	0	0	1
12.515051	0	0	0	13.946553	0	0	13.660318	0	1.9034677	1
6.724753	2.4726875	4.6640873	2.1489644	8.679732	0	0	7.6271067	0	0	1
8.66203	2.6036515	3.1176054	2.772274	10.583223	0	0	10.081743	0	1.7298863	1
8.719171	0.5529717	2.3058174	0.27649772	10.436455	0	0	9.701705	0	0	1
9.613628	0.7527361	0	0.69494045	10.971099	0	0	10.396027	0	0	1
8.742061	0.25123522	0	0.78404516	10.442387	0	0	10.501223	0	0	1
11.856698	0.9751431	0.49090484	1.347694	13.618324	0	0	12.966005	0	1.7939484	1
8.635236	0.9452466	0	1.0859045	10.466116	0	0	10.142734	0	0	1
9.600664	2.1275756	0	2.587474	11.062728	0	0	10.642422	0	0.77196187	1
7.7163477	2.377383	0	2.3156965	9.244082	0	0	9.24033	0	0	1
6.7195067	2.35592	0	2.537385	8.484464	0	0	8.072983	0	0	1
6.56535	2.4363463	0	3.2225971	7.6877995	0	0	7.89415	0	0.74612993	1
8.53669	0	3.530483	0	9.485625	0	0	8.941019	0	6.695842	1
7.4694223	1.6481907	4.9865675	1.576597	8.868641	0	0	8.158048	0	6.9717803	1
6.043629	3.0268748	0	4.0435786	7.8196983	0	0	8.075974	0	0	1
6.297299	1.3205111	0	1.9528345	7.7483726	0	0	7.942768	0	0	1
8.798269	2.6435797	2.3381944	2.6136756	9.490497	0	0	8.898139	0	10.370644	1
5.516534	2.8456805	0	3.3479164	7.2182384	0	0	7.3356194	0	0	1
6.420513	1.1223696	4.083163	1.2393433	8.070046	0	0	7.6820455	0	0.67918926	1
4.1985807	3.601753	1.1403923	4.0525746	6.1208467	0	0	6.106848	0	0	1
5.385461	4.285901	3.2455895	4.522134	6.266561	0	0	6.109058	0	6.5121126	1
5.5004306	1.905292	0.001343761	2.0241063	7.292708	0	0	6.989765	0	0	1
7.2934604	2.433428	1.0021241	2.5718987	9.338362	0	0	8.363266	0	0	1
5.5429354	2.3340428	2.1418984	2.2467856	7.1321683	0	0	6.353634	0	0	1
10.241397	0.23909234	0	0.6653648	11.555617	0	0	10.971075	0	2.9764245	1
8.274269	1.8397329	0	2.4864464	9.647128	0	0	9.316408	0	5.8649354	1
9.113158	1.0489131	0.36640576	1.3358843	10.532553	0	0	10.460802	0	5.4293523	1
6.577807	2.244707	0	2.792111	7.747221	0	0	7.8461003	0	2.4238493	1
8.052552	0.26291966	0	0.81227756	9.260943	0	0	9.696736	0	0.49006143	1
10.245829	0.73832846	1.0535402	1.1795046	11.414893	0	0	11.140854	0	1.4137875	1
5.6195245	3.4346614	0.80423623	3.2334032	7.415387	0	0	6.7823	0	0	1
5.7710094	2.8707507	0	3.1860764	8.067206	0	0	7.424732	0	0	1
7.5916467	2.4683073	0.47912124	2.1361802	9.588842	0	0	8.903545	0	0	1
3.1994867	4.7743134	9.3627405	4.41847	5.654	0	0	4.652855	0	0	1
16.12373	0	0	0	17.511995	0	0	16.359901	0	0	1
12.629024	0.021848194	0	0.53448224	13.924811	0	0	13.227601	0	9.545955	1
10.071461	1.7126006	0	1.671945	11.382629	0	0	10.623291	0	6.516025	1
6.9742527	2.7092392	0	3.5511918	8.968999	0	0	8.166842	0	0	1
10.489608	0	0	0	12.372446	0	0	11.871882	0	0	1
16.996235	0	0	0	18.675928	0	0	18.029541	0	0	1
7.8112373	2.3007722	3.763301	1.8635286	9.692538	0	0	8.967377	0	2.406752	1
11.559375	2.0677364	2.2346923	2.739854	13.642136	0	0	13.2574	0	0	1
13.092581	0	0	0	15.025145	0	0	14.779764	0	0	1
8.800167	3.3063407	5.2753143	3.3787446	10.8461075	0	0	10.309005	0	0	1
12.011583	0	0	0.31610978	13.862259	0	0	13.899944	0	0	1
10.305435	2.4916198	0	3.2045293	12.016413	0	0	11.687956	0	0	1
11.607584	0.80057263	0.29850674	1.1883254	13.486604	0	0	12.687582	0	0	1
10.792146	3.004581	5.355195	3.2540722	12.809748	0	0	12.081496	0	0	1
12.394282	0	0	0.74655706	14.683684	0	0	13.94504	0	0	1
10.8513365	1.7303585	2.1072805	2.9183125	12.9996195	0	0	12.518564	0	0	1
12.183864	0	1.5012541	0.02384362	14.334659	0	0	13.496025	0	0	1
7.939141	1.4528401	0	2.16299	9.019159	0	0	8.662802	0	3.9525325	1
5.0701056	2.830393	1.588558	2.9425032	7.0242887	0	0	6.6286335	0	0	1
4.5217547	2.6308312	0	3.2833276	6.130686	0	0	6.2391553	0	0	1
4.8820395	3.2208793	1.9925809	3.1286488	6.7558303	0	0	6.3284135	0	0	1
6.3591294	2.6378253	0	3.3949049	7.4872518	0	0	7.9026766	0	2.6714797	1
3.617535	3.9972727	0.5115581	4.3921456	5.3097878	0	0	5.2637258	0	0	1
7.182813	1.8699676	6.0273027	2.187733	9.079953	0	0	8.442038	0	0	1
5.9858656	4.0552764	5.342169	3.9108882	7.830503	0	0	6.9704466	0	0	1
5.0795054	5.636681	4.2916646	5.541839	6.427755	0	0	5.74484	0	0.7639224	1
3.844435	4.1867104	0	4.6642637	5.644961	0	0	5.3886986	0	0	1
15.369319	0	0	0	16.770906	0	0	16.110367	0	4.3033156	1
9.88404	0.095521785	0	0	11.904987	0	0	11.2311535	0	0	1
11.718866	0.40746185	0	0.552133	13.061395	0	0	12.380763	0	0.14038438	1
8.472001	1.1133415	0	0.8614614	10.501578	0	0	9.8134575	0	0	1
16.279125	0	0	0	17.582067	0	0	16.461193	0	0	1
14.916548	0	0	0	16.131584	0	0	15.698148	0	3.24427	1
11.511327	0.78878176	0.04167858	0.89505273	13.147352	0	0	12.554581	0	0.53757703	1
10.958536	0.37047395	0	0.54623604	12.70015	0	0	12.340253	0	0	1
13.52319	0	0	0	14.558111	0	0	14.180553	0	2.8911664	1
12.921294	0.12639806	0	0.11916256	14.472897	0	0	13.731789	0	0	1
11.450757	0.041711695	6.475501	0.29949188	13.530977	0	0	13.001991	0	5.9395995	1
10.868419	2.2680533	2.547337	2.7225866	13.37431	0	0	12.227474	0	0	1
13.307938	0	2.5984786	0	15.108785	0	0	14.772598	0	6.4247293	1
11.052264	0.35004768	0	0.8140349	12.578054	0	0	12.257105	0	0	1
12.646958	0	4.539254	0	14.798534	0	0	13.891681	0	0	1
12.760994	0.30516243	2.095309	0.35060343	14.53157	0	0	14.164839	0	4.5129347	1
9.275704	3.046464	0	4.069533	11.178852	0	0	10.670995	0	0	1
13.262975	0	1.1611587	0	15.063506	0	0	14.428539	0	0	1
12.285464	0.05515469	0	0.566777	14.367253	0	0	14.226026	0	0	1
10.746429	1.4956442	0	1.449602	12.478862	0	0	12.081656	0	0	1
4.9768963	3.5376627	0	3.8287284	6.6992145	0	0	6.4679155	0	0	1
6.1734233	2.6623151	1.0972714	2.3334012	7.5129056	0	0	7.0684896	0	0	1
6.3495827	2.2555883	0	2.707777	8.292296	0	0	8.361989	0	0	1
8.131738	1.8070387	0	2.2916932	9.455765	0	0	9.296373	0	3.1167846	1
9.320358	0.28092733	0.9854762	0.2711575	10.438295	0	0	10.089065	0	0	1
5.072611	4.870191	0	4.8997083	7.3531566	0	0	6.5933056	0	0	1
10.517284	1.7330999	0	1.8504127	12.1562395	0	0	11.585047	0	8.519075	1
9.153818	1.6237112	2.0113914	2.323277	10.684009	0	0	10.173138	0	6.8479486	1
4.671929	4.6263165	0	4.3471866	6.3016076	0	0	6.01357	0	0	1
13.134973	0	0	0	14.500015	0	0	14.173864	0	0	1
5.3843694	4.7535734	0	5.5264335	7.1339164	0	0	7.2175913	0	0	1
12.836533	0	0	0.17584512	14.066914	0	0	13.54509	0	7.970503	1
11.958508	0	2.7889056	0	12.831134	0	0	11.78212	0	12.231831	1
11.42922	0.73539543	0.18332282	0.9503734	12.415005	0	0	11.9438715	0	5.4586473	1
5.949079	5.2562113	0	6.0412745	7.8763967	0	0	8.164433	0	0	1
5.724255	4.1262627	0	4.126774	7.97391	0	0	7.3759985	0	0	1
2.289912	6.8824944	4.6787386	6.8975883	5.0703773	0	0	4.8084006	0	0	1
11.414767	1.3100437	4.9885917	1.0675573	12.718759	0	0	11.765175	0	9.525777	1
11.12046	1.2969177	3.2435071	1.3411164	12.5988865	0	0	11.600954	0	8.592379	1
7.7445974	4.791592	0	5.325738	9.288366	0	0	8.689805	0	9.8704405	1
7.1845407	2.441019	1.8533559	3.0662472	8.864853	0	0	8.23779	0	0	1
7.9613533	3.582238	4.0535107	3.7848597	9.646761	0	0	8.904646	0	3.7629526	1
7.69044	3.6772072	5.864661	4.1491637	9.179037	0	0	8.860023	0	3.0927625	1
9.168588	1.0087352	0.9682619	1.6153857	10.457184	0	0	9.873663	0	2.0110557	1
8.261971	2.601868	5.083521	3.1244392	9.5589695	0	0	9.228582	0	1.5420709	1
5.0444837	4.4292564	0	4.4227347	6.7638416	0	0	6.733727	0	0	1
8.876363	1.5624151	2.0023725	2.7678037	10.311923	0	0	10.164808	0	4.6807513	1
9.79368	1.1591843	2.2030945	1.3464969	10.94579	0	0	10.686668	0	0.5953459	1
4.3655457	4.0041614	0.92218834	4.081846	5.9995375	0	0	5.6414056	0	0	1
6.4827123	3.855953	0.52252847	4.006945	8.288562	0	0	8.246436	0	0	1
9.577265	1.608682	0	2.1170204	10.926111	0	0	10.383224	0	2.2310858	1
7.285221	0.35055694	0	0.57329905	9.537502	0	0	9.393569	0	0	1
10.106774	0.048280142	0	0.67654014	11.668135	0	0	12.220244	0	0	1
6.8849583	0.442283	2.8028605	0.33634987	8.8666725	0	0	8.117348	0	0	1
10.611577	0.07054607	0	0.033178393	11.830033	0	0	10.886322	0	0	1
6.768514	2.162623	0	3.0182855	8.324048	0	0	8.777865	0	0	1
11.747611	0	0	0	12.593498	0	0	11.707235	0	2.6335661	1
7.275223	1.8867363	0	2.3206427	8.822712	0	0	8.957336	0	0	1
8.634868	0	4.222644	0	10.500536	0	0	9.551023	0	0	1
9.428208	1.9717191	0.5580711	2.5347948	10.084728	0	0	9.837453	0	7.1891284	1
9.422753	2.5668557	0	2.9077039	11.228193	0	0	10.29242	0	0	1
11.727604	0.07249031	4.599972	0.53970265	12.960114	0	0	12.743921	0	3.7895958	1
11.140924	0.15618035	5.7395763	0.638384	12.9966	0	0	12.554238	0	0	1
7.0430512	3.1070802	2.311021	3.4291115	8.714872	0	0	8.534153	0	0	1
7.566389	3.272967	0.9491029	3.4553876	9.280029	0	0	9.259779	0	0	1
6.2152123	4.087599	0.703445	4.2398233	7.9775653	0	0	7.8101645	0	0	1
13.2742405	0	5.0530305	0	14.524218	0	0	14.315748	0	11.77743	1
7.0743666	3.5148351	0	4.0469475	9.115071	0	0	8.66593	0	0	1
5.779631	6.0186954	0	6.6323214	7.7773805	0	0	7.4648066	0	0	1
7.5628595	3.8090863	0	4.044574	9.365789	0	0	8.925326	0	0	1
6.9829874	4.488292	0	4.1061273	9.161603	0	0	8.834181	0	0	1
7.1939535	4.050178	0	3.9328687	9.442477	0	0	8.677127	0	0	1
11.517464	0	0	0	12.856425	0	0	12.228015	0	9.075626	1
4.9167037	4.7055407	0	4.684918	6.8356075	0	0	6.3023233	0	0	1
8.604858	4.3037577	8.012054	4.682257	10.491816	0	0	9.673185	0	6.5712075	1
6.0317507	4.42471	0.1401017	4.2188144	8.153521	0	0	7.2617254	0	0	1
12.329706	0.10869954	0	0.39641327	13.729282	0	0	13.780569	0	0	1
9.911299	3.5188253	1.3883116	3.8566976	11.680867	0	0	10.861589	0	3.8915105	1
7.1831837	3.142247	0.75708526	2.9901457	9.341231	0	0	8.476585	0	0	1
6.426941	4.002131	1.1364641	4.1922565	7.9691715	0	0	7.405259	0	5.5642667	1
4.758002	2.8658311	2.9914691	3.0131965	6.7501884	0	0	6.3176856	0	0	1
8.215483	2.5848656	0	3.0015533	9.473953	0	0	9.185869	0	3.3945334	1
7.409626	3.0747185	2.8594415	3.124013	8.48471	0	0	7.6833515	0	5.2604933	1
5.393299	3.8209193	0	4.258227	6.7700906	0	0	6.808406	0	0	1
5.13039	2.3103356	3.9839447	2.26493	6.874298	0	0	6.2545075	0	0	1
7.91515	2.1504238	0.7642787	2.1488905	8.778115	0	0	8.124851	0	5.252425	1
5.7535934	2.4706936	0	2.787125	7.3530126	0	0	7.3844085	0	0	1
5.2356434	2.601165	0	2.5656521	6.977287	0	0	6.485904	0	0	1
7.6190133	1.3535026	3.834082	1.2343477	9.239962	0	0	8.436163	0	1.1596853	1
8.216634	2.4579098	0.14335278	2.8297203	9.338278	0	0	8.74502	0	4.7533193	1
6.337029	2.8816197	0.71111494	2.7869048	7.1720557	0	0	6.832602	0	5.4561067	1
3.6315134	3.148616	0.16475978	3.1864972	4.5285993	0	0	4.349031	0	0	1
4.8061047	1.9570812	1.7579111	2.0158975	5.7242284	0	0	5.4763017	0	1.3891337	1
5.4571033	0.5151415	2.4316027	0.5424477	6.741006	0	0	6.4438086	0	2.5285313	1
6.456503	0.3592399	3.6453373	0.30720174	7.650914	0	0	7.2543354	0	5.558788	1
5.8931203	0.6790794	5.226456	0.6549103	6.9000964	0	0	6.436355	0	8.718303	1
6.5872145	0.6504607	1.7155948	0.5199261	8.074922	0	0	7.5413246	0	1.568602	1
4.4132905	2.0789993	0.034676466	2.2329004	5.784755	0	0	5.5817723	0	0	1
5.0709023	1.982397	1.712894	1.9958297	6.642566	0	0	6.387595	0	0	1
5.8596616	1.7324208	0	2.4322298	7.143496	0	0	7.58823	0	0.26256827	1
