# Supplementary material for: Detecting Parkinson’s disease from shoe-mounted accelerometer sensors using convolutional neural networks optimized with modified metaheuristics
Source: PeerJ Comput Sci. 2024 May 13;10:e2031. doi: 10.7717/peerj-cs.2031 (PMC11157549; doi:10.7717/peerj-cs.2031)
Supplement: Supplemental Information 2 [file peerj-cs-10-2031-s002.zip]

Archive with 3,066 entries (3,064 files):
- Parkinsons_Image.csv
- Prrimer.ipynb
- .ipynb_checkpoints/
- .ipynb_checkpoints/Prrimer-checkpoint.ipynb
- .ipynb_checkpoints/Untitled-checkpoint.ipynb
- Out/
- Out/GaCo01_01_part_1.png
- Out/GaCo01_01_part_10.png
- Out/GaCo01_01_part_2.png
- Out/GaCo01_01_part_3.png
- Out/GaCo01_01_part_4.png
- Out/GaCo01_01_part_5.png
- Out/GaCo01_01_part_6.png
- Out/GaCo01_01_part_7.png
- Out/GaCo01_01_part_8.png
- Out/GaCo01_01_part_9.png
- Out/GaCo02_01_part_1.png
- Out/GaCo02_01_part_10.png
- Out/GaCo02_01_part_2.png
- Out/GaCo02_01_part_3.png
- Out/GaCo02_01_part_4.png
- Out/GaCo02_01_part_5.png
- Out/GaCo02_01_part_6.png
- Out/GaCo02_01_part_7.png
- Out/GaCo02_01_part_8.png
- Out/GaCo02_01_part_9.png
- Out/GaCo02_02_part_1.png
- Out/GaCo02_02_part_10.png
- Out/GaCo02_02_part_2.png
- Out/GaCo02_02_part_3.png
- Out/GaCo02_02_part_4.png
- Out/GaCo02_02_part_5.png
- Out/GaCo02_02_part_6.png
- Out/GaCo02_02_part_7.png
- Out/GaCo02_02_part_8.png
- Out/GaCo02_02_part_9.png
- Out/GaCo03_01_part_1.png
- Out/GaCo03_01_part_10.png
- Out/GaCo03_01_part_2.png
- Out/GaCo03_01_part_3.png
- Out/GaCo03_01_part_4.png
- Out/GaCo03_01_part_5.png
- Out/GaCo03_01_part_6.png
- Out/GaCo03_01_part_7.png
- Out/GaCo03_01_part_8.png
- Out/GaCo03_01_part_9.png
- Out/GaCo03_02_part_1.png
- Out/GaCo03_02_part_10.png
- Out/GaCo03_02_part_2.png
- Out/GaCo03_02_part_3.png
- Out/GaCo03_02_part_4.png
- Out/GaCo03_02_part_5.png
- Out/GaCo03_02_part_6.png
- Out/GaCo03_02_part_7.png
- Out/GaCo03_02_part_8.png
- Out/GaCo03_02_part_9.png
- Out/GaCo04_01_part_1.png
- Out/GaCo04_01_part_10.png
- Out/GaCo04_01_part_2.png
- Out/GaCo04_01_part_3.png
- Out/GaCo04_01_part_4.png
- Out/GaCo04_01_part_5.png
- Out/GaCo04_01_part_6.png
- Out/GaCo04_01_part_7.png
- Out/GaCo04_01_part_8.png
- Out/GaCo04_01_part_9.png
- Out/GaCo04_02_part_1.png
- Out/GaCo04_02_part_10.png
- Out/GaCo04_02_part_2.png
- Out/GaCo04_02_part_3.png
- Out/GaCo04_02_part_4.png
- Out/GaCo04_02_part_5.png
- Out/GaCo04_02_part_6.png
- Out/GaCo04_02_part_7.png
- Out/GaCo04_02_part_8.png
- Out/GaCo04_02_part_9.png
- Out/GaCo05_01_part_1.png
- Out/GaCo05_01_part_10.png
- Out/GaCo05_01_part_2.png
- Out/GaCo05_01_part_3.png
- Out/GaCo05_01_part_4.png
- Out/GaCo05_01_part_5.png
- Out/GaCo05_01_part_6.png
- Out/GaCo05_01_part_7.png
- Out/GaCo05_01_part_8.png
- Out/GaCo05_01_part_9.png
- Out/GaCo05_02_part_1.png
- Out/GaCo05_02_part_10.png
- Out/GaCo05_02_part_2.png
- Out/GaCo05_02_part_3.png
- Out/GaCo05_02_part_4.png
- Out/GaCo05_02_part_5.png
- Out/GaCo05_02_part_6.png
- Out/GaCo05_02_part_7.png
- Out/GaCo05_02_part_8.png
- Out/GaCo05_02_part_9.png
- Out/GaCo06_01_part_1.png
- Out/GaCo06_01_part_10.png
- Out/GaCo06_01_part_2.png
- Out/GaCo06_01_part_3.png
- Out/GaCo06_01_part_4.png
- Out/GaCo06_01_part_5.png
- Out/GaCo06_01_part_6.png
- Out/GaCo06_01_part_7.png
- Out/GaCo06_01_part_8.png
- Out/GaCo06_01_part_9.png
- Out/GaCo06_02_part_1.png
- Out/GaCo06_02_part_10.png
- Out/GaCo06_02_part_2.png
- Out/GaCo06_02_part_3.png
- Out/GaCo06_02_part_4.png
- Out/GaCo06_02_part_5.png
- Out/GaCo06_02_part_6.png
- Out/GaCo06_02_part_7.png
- Out/GaCo06_02_part_8.png
- Out/GaCo06_02_part_9.png
- Out/GaCo07_01_part_1.png
- Out/GaCo07_01_part_10.png
- Out/GaCo07_01_part_2.png
- Out/GaCo07_01_part_3.png
- Out/GaCo07_01_part_4.png
- Out/GaCo07_01_part_5.png
- Out/GaCo07_01_part_6.png
- Out/GaCo07_01_part_7.png
- Out/GaCo07_01_part_8.png
- Out/GaCo07_01_part_9.png
- Out/GaCo07_02_part_1.png
- Out/GaCo07_02_part_10.png
- Out/GaCo07_02_part_2.png
- Out/GaCo07_02_part_3.png
- Out/GaCo07_02_part_4.png
- Out/GaCo07_02_part_5.png
- Out/GaCo07_02_part_6.png
- Out/GaCo07_02_part_7.png
- Out/GaCo07_02_part_8.png
- Out/GaCo07_02_part_9.png
- Out/GaCo08_01_part_1.png
- Out/GaCo08_01_part_10.png
- Out/GaCo08_01_part_2.png
- Out/GaCo08_01_part_3.png
- Out/GaCo08_01_part_4.png
- Out/GaCo08_01_part_5.png
- Out/GaCo08_01_part_6.png
- Out/GaCo08_01_part_7.png
- Out/GaCo08_01_part_8.png
- Out/GaCo08_01_part_9.png
- Out/GaCo08_02_part_1.png
- Out/GaCo08_02_part_10.png
- Out/GaCo08_02_part_2.png
- Out/GaCo08_02_part_3.png
- Out/GaCo08_02_part_4.png
- Out/GaCo08_02_part_5.png
- Out/GaCo08_02_part_6.png
- Out/GaCo08_02_part_7.png
- Out/GaCo08_02_part_8.png
- Out/GaCo08_02_part_9.png
- Out/GaCo09_01_part_1.png
- Out/GaCo09_01_part_10.png
- Out/GaCo09_01_part_2.png
- Out/GaCo09_01_part_3.png
- Out/GaCo09_01_part_4.png
- Out/GaCo09_01_part_5.png
- Out/GaCo09_01_part_6.png
- Out/GaCo09_01_part_7.png
- Out/GaCo09_01_part_8.png
- Out/GaCo09_01_part_9.png
- Out/GaCo09_02_part_1.png
- Out/GaCo09_02_part_10.png
- Out/GaCo09_02_part_2.png
- Out/GaCo09_02_part_3.png
- Out/GaCo09_02_part_4.png
- Out/GaCo09_02_part_5.png
- Out/GaCo09_02_part_6.png
- Out/GaCo09_02_part_7.png
- Out/GaCo09_02_part_8.png
- Out/GaCo09_02_part_9.png
- Out/GaCo10_01_part_1.png
- Out/GaCo10_01_part_10.png
- Out/GaCo10_01_part_2.png
- Out/GaCo10_01_part_3.png
- Out/GaCo10_01_part_4.png
- Out/GaCo10_01_part_5.png
- Out/GaCo10_01_part_6.png
- Out/GaCo10_01_part_7.png
- Out/GaCo10_01_part_8.png
- Out/GaCo10_01_part_9.png
- Out/GaCo10_02_part_1.png
- Out/GaCo10_02_part_10.png
- Out/GaCo10_02_part_2.png
- Out/GaCo10_02_part_3.png
- Out/GaCo10_02_part_4.png
- Out/GaCo10_02_part_5.png
- Out/GaCo10_02_part_6.png
- Out/GaCo10_02_part_7.png
- Out/GaCo10_02_part_8.png
- Out/GaCo10_02_part_9.png
- Out/GaCo11_01_part_1.png
- Out/GaCo11_01_part_10.png
- Out/GaCo11_01_part_2.png
- Out/GaCo11_01_part_3.png
- Out/GaCo11_01_part_4.png
- Out/GaCo11_01_part_5.png
- Out/GaCo11_01_part_6.png
- Out/GaCo11_01_part_7.png
- Out/GaCo11_01_part_8.png
- Out/GaCo11_01_part_9.png
- Out/GaCo12_01_part_1.png
- Out/GaCo12_01_part_10.png
- Out/GaCo12_01_part_2.png
- Out/GaCo12_01_part_3.png
- Out/GaCo12_01_part_4.png
- Out/GaCo12_01_part_5.png
- Out/GaCo12_01_part_6.png
- Out/GaCo12_01_part_7.png
- Out/GaCo12_01_part_8.png
- Out/GaCo12_01_part_9.png
- Out/GaCo13_01_part_1.png
- Out/GaCo13_01_part_10.png
- Out/GaCo13_01_part_2.png
- Out/GaCo13_01_part_3.png
- Out/GaCo13_01_part_4.png
- Out/GaCo13_01_part_5.png
- Out/GaCo13_01_part_6.png
- Out/GaCo13_01_part_7.png
- Out/GaCo13_01_part_8.png
- Out/GaCo13_01_part_9.png
- Out/GaCo13_02_part_1.png
- Out/GaCo13_02_part_10.png
- Out/GaCo13_02_part_2.png
- Out/GaCo13_02_part_3.png
- Out/GaCo13_02_part_4.png
- Out/GaCo13_02_part_5.png
- Out/GaCo13_02_part_6.png
- Out/GaCo13_02_part_7.png
- Out/GaCo13_02_part_8.png
- Out/GaCo13_02_part_9.png
- Out/GaCo13_10_part_1.png
- Out/GaCo13_10_part_10.png
- Out/GaCo13_10_part_2.png
- Out/GaCo13_10_part_3.png
- Out/GaCo13_10_part_4.png
- Out/GaCo13_10_part_5.png
- Out/GaCo13_10_part_6.png
- Out/GaCo13_10_part_7.png
- Out/GaCo13_10_part_8.png
- Out/GaCo13_10_part_9.png
- Out/GaCo14_01_part_1.png
- Out/GaCo14_01_part_10.png
- Out/GaCo14_01_part_2.png
- Out/GaCo14_01_part_3.png
- Out/GaCo14_01_part_4.png
- Out/GaCo14_01_part_5.png
- Out/GaCo14_01_part_6.png
- Out/GaCo14_01_part_7.png
- Out/GaCo14_01_part_8.png
- Out/GaCo14_01_part_9.png
- Out/GaCo14_02_part_1.png
- Out/GaCo14_02_part_10.png
- Out/GaCo14_02_part_2.png
- Out/GaCo14_02_part_3.png
- Out/GaCo14_02_part_4.png
- Out/GaCo14_02_part_5.png
- Out/GaCo14_02_part_6.png
- Out/GaCo14_02_part_7.png
- Out/GaCo14_02_part_8.png
- Out/GaCo14_02_part_9.png
- Out/GaCo14_10_part_1.png
- Out/GaCo14_10_part_10.png
- Out/GaCo14_10_part_2.png
- Out/GaCo14_10_part_3.png
- Out/GaCo14_10_part_4.png
- Out/GaCo14_10_part_5.png
- Out/GaCo14_10_part_6.png
- Out/GaCo14_10_part_7.png
- Out/GaCo14_10_part_8.png
- Out/GaCo14_10_part_9.png
- Out/GaCo15_01_part_1.png
- Out/GaCo15_01_part_10.png
- Out/GaCo15_01_part_2.png
- Out/GaCo15_01_part_3.png
- Out/GaCo15_01_part_4.png
- Out/GaCo15_01_part_5.png
- Out/GaCo15_01_part_6.png
- Out/GaCo15_01_part_7.png
- Out/GaCo15_01_part_8.png
- Out/GaCo15_01_part_9.png
- Out/GaCo15_02_part_1.png
- Out/GaCo15_02_part_10.png
- Out/GaCo15_02_part_2.png
- Out/GaCo15_02_part_3.png
- Out/GaCo15_02_part_4.png
- Out/GaCo15_02_part_5.png
- Out/GaCo15_02_part_6.png
- Out/GaCo15_02_part_7.png
- Out/GaCo15_02_part_8.png
- Out/GaCo15_02_part_9.png
- Out/GaCo15_10_part_1.png
- Out/GaCo15_10_part_10.png
- Out/GaCo15_10_part_2.png
- Out/GaCo15_10_part_3.png
[truncated: 2,766 more entries]
