# Supplementary material for: Detecting Parkinson’s disease from shoe-mounted accelerometer sensors using convolutional neural networks optimized with modified metaheuristics
Source: PeerJ Comput Sci. 2024 May 13;10:e2031. doi: 10.7717/peerj-cs.2031 (PMC11157549; doi:10.7717/peerj-cs.2031)
Supplement: Supplemental Information 2 [file peerj-cs-10-2031-s002.zip › Parkinsons_Image.csv]

	file_path	label
0	Out/GaCo01_01_part_1.png	2
1	Out/GaCo01_01_part_10.png	2
2	Out/GaCo01_01_part_2.png	2
3	Out/GaCo01_01_part_3.png	2
4	Out/GaCo01_01_part_4.png	2
5	Out/GaCo01_01_part_5.png	2
6	Out/GaCo01_01_part_6.png	2
7	Out/GaCo01_01_part_7.png	2
8	Out/GaCo01_01_part_8.png	2
9	Out/GaCo01_01_part_9.png	2
10	Out/GaCo02_01_part_1.png	2
11	Out/GaCo02_01_part_10.png	2
12	Out/GaCo02_01_part_2.png	2
13	Out/GaCo02_01_part_3.png	2
14	Out/GaCo02_01_part_4.png	2
15	Out/GaCo02_01_part_5.png	2
16	Out/GaCo02_01_part_6.png	2
17	Out/GaCo02_01_part_7.png	2
18	Out/GaCo02_01_part_8.png	2
19	Out/GaCo02_01_part_9.png	2
20	Out/GaCo02_02_part_1.png	2
21	Out/GaCo02_02_part_10.png	2
22	Out/GaCo02_02_part_2.png	2
23	Out/GaCo02_02_part_3.png	2
24	Out/GaCo02_02_part_4.png	2
25	Out/GaCo02_02_part_5.png	2
26	Out/GaCo02_02_part_6.png	2
27	Out/GaCo02_02_part_7.png	2
28	Out/GaCo02_02_part_8.png	2
29	Out/GaCo02_02_part_9.png	2
30	Out/GaCo03_01_part_1.png	2
31	Out/GaCo03_01_part_10.png	2
32	Out/GaCo03_01_part_2.png	2
33	Out/GaCo03_01_part_3.png	2
34	Out/GaCo03_01_part_4.png	2
35	Out/GaCo03_01_part_5.png	2
36	Out/GaCo03_01_part_6.png	2
37	Out/GaCo03_01_part_7.png	2
38	Out/GaCo03_01_part_8.png	2
39	Out/GaCo03_01_part_9.png	2
40	Out/GaCo03_02_part_1.png	2
41	Out/GaCo03_02_part_10.png	2
42	Out/GaCo03_02_part_2.png	2
43	Out/GaCo03_02_part_3.png	2
44	Out/GaCo03_02_part_4.png	2
45	Out/GaCo03_02_part_5.png	2
46	Out/GaCo03_02_part_6.png	2
47	Out/GaCo03_02_part_7.png	2
48	Out/GaCo03_02_part_8.png	2
49	Out/GaCo03_02_part_9.png	2
50	Out/GaCo04_01_part_1.png	2
51	Out/GaCo04_01_part_10.png	2
52	Out/GaCo04_01_part_2.png	2
53	Out/GaCo04_01_part_3.png	2
54	Out/GaCo04_01_part_4.png	2
55	Out/GaCo04_01_part_5.png	2
56	Out/GaCo04_01_part_6.png	2
57	Out/GaCo04_01_part_7.png	2
58	Out/GaCo04_01_part_8.png	2
59	Out/GaCo04_01_part_9.png	2
60	Out/GaCo04_02_part_1.png	2
61	Out/GaCo04_02_part_10.png	2
62	Out/GaCo04_02_part_2.png	2
63	Out/GaCo04_02_part_3.png	2
64	Out/GaCo04_02_part_4.png	2
65	Out/GaCo04_02_part_5.png	2
66	Out/GaCo04_02_part_6.png	2
67	Out/GaCo04_02_part_7.png	2
68	Out/GaCo04_02_part_8.png	2
69	Out/GaCo04_02_part_9.png	2
70	Out/GaCo05_01_part_1.png	2
71	Out/GaCo05_01_part_10.png	2
72	Out/GaCo05_01_part_2.png	2
73	Out/GaCo05_01_part_3.png	2
74	Out/GaCo05_01_part_4.png	2
75	Out/GaCo05_01_part_5.png	2
76	Out/GaCo05_01_part_6.png	2
77	Out/GaCo05_01_part_7.png	2
78	Out/GaCo05_01_part_8.png	2
79	Out/GaCo05_01_part_9.png	2
80	Out/GaCo05_02_part_1.png	2
81	Out/GaCo05_02_part_10.png	2
82	Out/GaCo05_02_part_2.png	2
83	Out/GaCo05_02_part_3.png	2
84	Out/GaCo05_02_part_4.png	2
85	Out/GaCo05_02_part_5.png	2
86	Out/GaCo05_02_part_6.png	2
87	Out/GaCo05_02_part_7.png	2
88	Out/GaCo05_02_part_8.png	2
89	Out/GaCo05_02_part_9.png	2
90	Out/GaCo06_01_part_1.png	2
91	Out/GaCo06_01_part_10.png	2
92	Out/GaCo06_01_part_2.png	2
93	Out/GaCo06_01_part_3.png	2
94	Out/GaCo06_01_part_4.png	2
95	Out/GaCo06_01_part_5.png	2
96	Out/GaCo06_01_part_6.png	2
97	Out/GaCo06_01_part_7.png	2
98	Out/GaCo06_01_part_8.png	2
99	Out/GaCo06_01_part_9.png	2
100	Out/GaCo06_02_part_1.png	2
101	Out/GaCo06_02_part_10.png	2
102	Out/GaCo06_02_part_2.png	2
103	Out/GaCo06_02_part_3.png	2
104	Out/GaCo06_02_part_4.png	2
105	Out/GaCo06_02_part_5.png	2
106	Out/GaCo06_02_part_6.png	2
107	Out/GaCo06_02_part_7.png	2
108	Out/GaCo06_02_part_8.png	2
109	Out/GaCo06_02_part_9.png	2
110	Out/GaCo07_01_part_1.png	2
111	Out/GaCo07_01_part_10.png	2
112	Out/GaCo07_01_part_2.png	2
113	Out/GaCo07_01_part_3.png	2
114	Out/GaCo07_01_part_4.png	2
115	Out/GaCo07_01_part_5.png	2
116	Out/GaCo07_01_part_6.png	2
117	Out/GaCo07_01_part_7.png	2
118	Out/GaCo07_01_part_8.png	2
119	Out/GaCo07_01_part_9.png	2
120	Out/GaCo07_02_part_1.png	2
121	Out/GaCo07_02_part_10.png	2
122	Out/GaCo07_02_part_2.png	2
123	Out/GaCo07_02_part_3.png	2
124	Out/GaCo07_02_part_4.png	2
125	Out/GaCo07_02_part_5.png	2
126	Out/GaCo07_02_part_6.png	2
127	Out/GaCo07_02_part_7.png	2
128	Out/GaCo07_02_part_8.png	2
129	Out/GaCo07_02_part_9.png	2
130	Out/GaCo08_01_part_1.png	2
131	Out/GaCo08_01_part_10.png	2
132	Out/GaCo08_01_part_2.png	2
133	Out/GaCo08_01_part_3.png	2
134	Out/GaCo08_01_part_4.png	2
135	Out/GaCo08_01_part_5.png	2
136	Out/GaCo08_01_part_6.png	2
137	Out/GaCo08_01_part_7.png	2
138	Out/GaCo08_01_part_8.png	2
139	Out/GaCo08_01_part_9.png	2
140	Out/GaCo08_02_part_1.png	2
141	Out/GaCo08_02_part_10.png	2
142	Out/GaCo08_02_part_2.png	2
143	Out/GaCo08_02_part_3.png	2
144	Out/GaCo08_02_part_4.png	2
145	Out/GaCo08_02_part_5.png	2
146	Out/GaCo08_02_part_6.png	2
147	Out/GaCo08_02_part_7.png	2
148	Out/GaCo08_02_part_8.png	2
149	Out/GaCo08_02_part_9.png	2
150	Out/GaCo09_01_part_1.png	2
151	Out/GaCo09_01_part_10.png	2
152	Out/GaCo09_01_part_2.png	2
153	Out/GaCo09_01_part_3.png	2
154	Out/GaCo09_01_part_4.png	2
155	Out/GaCo09_01_part_5.png	2
156	Out/GaCo09_01_part_6.png	2
157	Out/GaCo09_01_part_7.png	2
158	Out/GaCo09_01_part_8.png	2
159	Out/GaCo09_01_part_9.png	2
160	Out/GaCo09_02_part_1.png	2
161	Out/GaCo09_02_part_10.png	2
162	Out/GaCo09_02_part_2.png	2
163	Out/GaCo09_02_part_3.png	2
164	Out/GaCo09_02_part_4.png	2
165	Out/GaCo09_02_part_5.png	2
166	Out/GaCo09_02_part_6.png	2
167	Out/GaCo09_02_part_7.png	2
168	Out/GaCo09_02_part_8.png	2
169	Out/GaCo09_02_part_9.png	2
170	Out/GaCo10_01_part_1.png	2
171	Out/GaCo10_01_part_10.png	2
172	Out/GaCo10_01_part_2.png	2
173	Out/GaCo10_01_part_3.png	2
174	Out/GaCo10_01_part_4.png	2
175	Out/GaCo10_01_part_5.png	2
176	Out/GaCo10_01_part_6.png	2
177	Out/GaCo10_01_part_7.png	2
178	Out/GaCo10_01_part_8.png	2
179	Out/GaCo10_01_part_9.png	2
180	Out/GaCo10_02_part_1.png	2
181	Out/GaCo10_02_part_10.png	2
182	Out/GaCo10_02_part_2.png	2
183	Out/GaCo10_02_part_3.png	2
184	Out/GaCo10_02_part_4.png	2
185	Out/GaCo10_02_part_5.png	2
186	Out/GaCo10_02_part_6.png	2
187	Out/GaCo10_02_part_7.png	2
188	Out/GaCo10_02_part_8.png	2
189	Out/GaCo10_02_part_9.png	2
190	Out/GaCo11_01_part_1.png	2
191	Out/GaCo11_01_part_10.png	2
192	Out/GaCo11_01_part_2.png	2
193	Out/GaCo11_01_part_3.png	2
194	Out/GaCo11_01_part_4.png	2
195	Out/GaCo11_01_part_5.png	2
196	Out/GaCo11_01_part_6.png	2
197	Out/GaCo11_01_part_7.png	2
198	Out/GaCo11_01_part_8.png	2
199	Out/GaCo11_01_part_9.png	2
200	Out/GaCo12_01_part_1.png	2
201	Out/GaCo12_01_part_10.png	2
202	Out/GaCo12_01_part_2.png	2
203	Out/GaCo12_01_part_3.png	2
204	Out/GaCo12_01_part_4.png	2
205	Out/GaCo12_01_part_5.png	2
206	Out/GaCo12_01_part_6.png	2
207	Out/GaCo12_01_part_7.png	2
208	Out/GaCo12_01_part_8.png	2
209	Out/GaCo12_01_part_9.png	2
210	Out/GaCo13_01_part_1.png	2
211	Out/GaCo13_01_part_10.png	2
212	Out/GaCo13_01_part_2.png	2
213	Out/GaCo13_01_part_3.png	2
214	Out/GaCo13_01_part_4.png	2
215	Out/GaCo13_01_part_5.png	2
216	Out/GaCo13_01_part_6.png	2
217	Out/GaCo13_01_part_7.png	2
218	Out/GaCo13_01_part_8.png	2
219	Out/GaCo13_01_part_9.png	2
220	Out/GaCo13_02_part_1.png	2
221	Out/GaCo13_02_part_10.png	2
222	Out/GaCo13_02_part_2.png	2
223	Out/GaCo13_02_part_3.png	2
224	Out/GaCo13_02_part_4.png	2
225	Out/GaCo13_02_part_5.png	2
226	Out/GaCo13_02_part_6.png	2
227	Out/GaCo13_02_part_7.png	2
228	Out/GaCo13_02_part_8.png	2
229	Out/GaCo13_02_part_9.png	2
230	Out/GaCo13_10_part_1.png	2
231	Out/GaCo13_10_part_10.png	2
232	Out/GaCo13_10_part_2.png	2
233	Out/GaCo13_10_part_3.png	2
234	Out/GaCo13_10_part_4.png	2
235	Out/GaCo13_10_part_5.png	2
236	Out/GaCo13_10_part_6.png	2
237	Out/GaCo13_10_part_7.png	2
238	Out/GaCo13_10_part_8.png	2
239	Out/GaCo13_10_part_9.png	2
240	Out/GaCo14_01_part_1.png	2
241	Out/GaCo14_01_part_10.png	2
242	Out/GaCo14_01_part_2.png	2
243	Out/GaCo14_01_part_3.png	2
244	Out/GaCo14_01_part_4.png	2
245	Out/GaCo14_01_part_5.png	2
246	Out/GaCo14_01_part_6.png	2
247	Out/GaCo14_01_part_7.png	2
248	Out/GaCo14_01_part_8.png	2
249	Out/GaCo14_01_part_9.png	2
250	Out/GaCo14_02_part_1.png	2
251	Out/GaCo14_02_part_10.png	2
252	Out/GaCo14_02_part_2.png	2
253	Out/GaCo14_02_part_3.png	2
254	Out/GaCo14_02_part_4.png	2
255	Out/GaCo14_02_part_5.png	2
256	Out/GaCo14_02_part_6.png	2
257	Out/GaCo14_02_part_7.png	2
258	Out/GaCo14_02_part_8.png	2
259	Out/GaCo14_02_part_9.png	2
260	Out/GaCo14_10_part_1.png	2
261	Out/GaCo14_10_part_10.png	2
262	Out/GaCo14_10_part_2.png	2
263	Out/GaCo14_10_part_3.png	2
264	Out/GaCo14_10_part_4.png	2
265	Out/GaCo14_10_part_5.png	2
266	Out/GaCo14_10_part_6.png	2
267	Out/GaCo14_10_part_7.png	2
268	Out/GaCo14_10_part_8.png	2
269	Out/GaCo14_10_part_9.png	2
270	Out/GaCo15_01_part_1.png	2
271	Out/GaCo15_01_part_10.png	2
272	Out/GaCo15_01_part_2.png	2
273	Out/GaCo15_01_part_3.png	2
274	Out/GaCo15_01_part_4.png	2
275	Out/GaCo15_01_part_5.png	2
276	Out/GaCo15_01_part_6.png	2
277	Out/GaCo15_01_part_7.png	2
278	Out/GaCo15_01_part_8.png	2
279	Out/GaCo15_01_part_9.png	2
280	Out/GaCo15_02_part_1.png	2
281	Out/GaCo15_02_part_10.png	2
282	Out/GaCo15_02_part_2.png	2
283	Out/GaCo15_02_part_3.png	2
284	Out/GaCo15_02_part_4.png	2
285	Out/GaCo15_02_part_5.png	2
286	Out/GaCo15_02_part_6.png	2
287	Out/GaCo15_02_part_7.png	2
288	Out/GaCo15_02_part_8.png	2
289	Out/GaCo15_02_part_9.png	2
290	Out/GaCo15_10_part_1.png	2
291	Out/GaCo15_10_part_10.png	2
292	Out/GaCo15_10_part_2.png	2
293	Out/GaCo15_10_part_3.png	2
294	Out/GaCo15_10_part_4.png	2
295	Out/GaCo15_10_part_5.png	2
296	Out/GaCo15_10_part_6.png	2
297	Out/GaCo15_10_part_7.png	2
298	Out/GaCo15_10_part_8.png	2
299	Out/GaCo15_10_part_9.png	2
300	Out/GaCo16_01_part_1.png	2
301	Out/GaCo16_01_part_10.png	2
302	Out/GaCo16_01_part_2.png	2
303	Out/GaCo16_01_part_3.png	2
304	Out/GaCo16_01_part_4.png	2
305	Out/GaCo16_01_part_5.png	2
306	Out/GaCo16_01_part_6.png	2
307	Out/GaCo16_01_part_7.png	2
308	Out/GaCo16_01_part_8.png	2
309	Out/GaCo16_01_part_9.png	2
310	Out/GaCo16_02_part_1.png	2
311	Out/GaCo16_02_part_10.png	2
312	Out/GaCo16_02_part_2.png	2
313	Out/GaCo16_02_part_3.png	2
314	Out/GaCo16_02_part_4.png	2
315	Out/GaCo16_02_part_5.png	2
316	Out/GaCo16_02_part_6.png	2
317	Out/GaCo16_02_part_7.png	2
318	Out/GaCo16_02_part_8.png	2
319	Out/GaCo16_02_part_9.png	2
320	Out/GaCo16_10_part_1.png	2
321	Out/GaCo16_10_part_10.png	2
322	Out/GaCo16_10_part_2.png	2
323	Out/GaCo16_10_part_3.png	2
324	Out/GaCo16_10_part_4.png	2
325	Out/GaCo16_10_part_5.png	2
326	Out/GaCo16_10_part_6.png	2
327	Out/GaCo16_10_part_7.png	2
328	Out/GaCo16_10_part_8.png	2
329	Out/GaCo16_10_part_9.png	2
330	Out/GaCo17_01_part_1.png	2
331	Out/GaCo17_01_part_10.png	2
332	Out/GaCo17_01_part_2.png	2
333	Out/GaCo17_01_part_3.png	2
334	Out/GaCo17_01_part_4.png	2
335	Out/GaCo17_01_part_5.png	2
336	Out/GaCo17_01_part_6.png	2
337	Out/GaCo17_01_part_7.png	2
338	Out/GaCo17_01_part_8.png	2
339	Out/GaCo17_01_part_9.png	2
340	Out/GaCo17_02_part_1.png	2
341	Out/GaCo17_02_part_10.png	2
342	Out/GaCo17_02_part_2.png	2
343	Out/GaCo17_02_part_3.png	2
344	Out/GaCo17_02_part_4.png	2
345	Out/GaCo17_02_part_5.png	2
346	Out/GaCo17_02_part_6.png	2
347	Out/GaCo17_02_part_7.png	2
348	Out/GaCo17_02_part_8.png	2
349	Out/GaCo17_02_part_9.png	2
350	Out/GaCo17_10_part_1.png	2
351	Out/GaCo17_10_part_10.png	2
352	Out/GaCo17_10_part_2.png	2
353	Out/GaCo17_10_part_3.png	2
354	Out/GaCo17_10_part_4.png	2
355	Out/GaCo17_10_part_5.png	2
356	Out/GaCo17_10_part_6.png	2
357	Out/GaCo17_10_part_7.png	2
358	Out/GaCo17_10_part_8.png	2
359	Out/GaCo17_10_part_9.png	2
360	Out/GaCo22_01_part_1.png	2
361	Out/GaCo22_01_part_10.png	2
362	Out/GaCo22_01_part_2.png	2
363	Out/GaCo22_01_part_3.png	2
364	Out/GaCo22_01_part_4.png	2
365	Out/GaCo22_01_part_5.png	2
366	Out/GaCo22_01_part_6.png	2
367	Out/GaCo22_01_part_7.png	2
368	Out/GaCo22_01_part_8.png	2
369	Out/GaCo22_01_part_9.png	2
370	Out/GaCo22_10_part_1.png	2
371	Out/GaCo22_10_part_10.png	2
372	Out/GaCo22_10_part_2.png	2
373	Out/GaCo22_10_part_3.png	2
374	Out/GaCo22_10_part_4.png	2
375	Out/GaCo22_10_part_5.png	2
376	Out/GaCo22_10_part_6.png	2
377	Out/GaCo22_10_part_7.png	2
378	Out/GaCo22_10_part_8.png	2
379	Out/GaCo22_10_part_9.png	2
380	Out/GaPt03_01_part_1.png	1
381	Out/GaPt03_01_part_10.png	1
382	Out/GaPt03_01_part_2.png	1
383	Out/GaPt03_01_part_3.png	1
384	Out/GaPt03_01_part_4.png	1
385	Out/GaPt03_01_part_5.png	1
386	Out/GaPt03_01_part_6.png	1
387	Out/GaPt03_01_part_7.png	1
388	Out/GaPt03_01_part_8.png	1
389	Out/GaPt03_01_part_9.png	1
390	Out/GaPt04_01_part_1.png	1
391	Out/GaPt04_01_part_10.png	1
392	Out/GaPt04_01_part_2.png	1
393	Out/GaPt04_01_part_3.png	1
394	Out/GaPt04_01_part_4.png	1
395	Out/GaPt04_01_part_5.png	1
396	Out/GaPt04_01_part_6.png	1
397	Out/GaPt04_01_part_7.png	1
398	Out/GaPt04_01_part_8.png	1
399	Out/GaPt04_01_part_9.png	1
400	Out/GaPt05_01_part_1.png	1
401	Out/GaPt05_01_part_10.png	1
402	Out/GaPt05_01_part_2.png	1
403	Out/GaPt05_01_part_3.png	1
404	Out/GaPt05_01_part_4.png	1
405	Out/GaPt05_01_part_5.png	1
406	Out/GaPt05_01_part_6.png	1
407	Out/GaPt05_01_part_7.png	1
408	Out/GaPt05_01_part_8.png	1
409	Out/GaPt05_01_part_9.png	1
410	Out/GaPt06_01_part_1.png	1
411	Out/GaPt06_01_part_10.png	1
412	Out/GaPt06_01_part_2.png	1
413	Out/GaPt06_01_part_3.png	1
414	Out/GaPt06_01_part_4.png	1
415	Out/GaPt06_01_part_5.png	1
416	Out/GaPt06_01_part_6.png	1
417	Out/GaPt06_01_part_7.png	1
418	Out/GaPt06_01_part_8.png	1
419	Out/GaPt06_01_part_9.png	1
420	Out/GaPt07_01_part_1.png	1
421	Out/GaPt07_01_part_10.png	1
422	Out/GaPt07_01_part_2.png	1
423	Out/GaPt07_01_part_3.png	1
424	Out/GaPt07_01_part_4.png	1
425	Out/GaPt07_01_part_5.png	1
426	Out/GaPt07_01_part_6.png	1
427	Out/GaPt07_01_part_7.png	1
428	Out/GaPt07_01_part_8.png	1
429	Out/GaPt07_01_part_9.png	1
430	Out/GaPt07_02_part_1.png	1
431	Out/GaPt07_02_part_10.png	1
432	Out/GaPt07_02_part_2.png	1
433	Out/GaPt07_02_part_3.png	1
434	Out/GaPt07_02_part_4.png	1
435	Out/GaPt07_02_part_5.png	1
436	Out/GaPt07_02_part_6.png	1
437	Out/GaPt07_02_part_7.png	1
438	Out/GaPt07_02_part_8.png	1
439	Out/GaPt07_02_part_9.png	1
440	Out/GaPt08_01_part_1.png	1
441	Out/GaPt08_01_part_10.png	1
442	Out/GaPt08_01_part_2.png	1
443	Out/GaPt08_01_part_3.png	1
444	Out/GaPt08_01_part_4.png	1
445	Out/GaPt08_01_part_5.png	1
446	Out/GaPt08_01_part_6.png	1
447	Out/GaPt08_01_part_7.png	1
448	Out/GaPt08_01_part_8.png	1
449	Out/GaPt08_01_part_9.png	1
450	Out/GaPt08_02_part_1.png	1
451	Out/GaPt08_02_part_10.png	1
452	Out/GaPt08_02_part_2.png	1
453	Out/GaPt08_02_part_3.png	1
454	Out/GaPt08_02_part_4.png	1
455	Out/GaPt08_02_part_5.png	1
456	Out/GaPt08_02_part_6.png	1
457	Out/GaPt08_02_part_7.png	1
458	Out/GaPt08_02_part_8.png	1
459	Out/GaPt08_02_part_9.png	1
460	Out/GaPt09_01_part_1.png	1
461	Out/GaPt09_01_part_10.png	1
462	Out/GaPt09_01_part_2.png	1
463	Out/GaPt09_01_part_3.png	1
464	Out/GaPt09_01_part_4.png	1
465	Out/GaPt09_01_part_5.png	1
466	Out/GaPt09_01_part_6.png	1
467	Out/GaPt09_01_part_7.png	1
468	Out/GaPt09_01_part_8.png	1
469	Out/GaPt09_01_part_9.png	1
470	Out/GaPt09_02_part_1.png	1
471	Out/GaPt09_02_part_10.png	1
472	Out/GaPt09_02_part_2.png	1
473	Out/GaPt09_02_part_3.png	1
474	Out/GaPt09_02_part_4.png	1
475	Out/GaPt09_02_part_5.png	1
476	Out/GaPt09_02_part_6.png	1
477	Out/GaPt09_02_part_7.png	1
478	Out/GaPt09_02_part_8.png	1
479	Out/GaPt09_02_part_9.png	1
480	Out/GaPt12_01_part_1.png	1
481	Out/GaPt12_01_part_10.png	1
482	Out/GaPt12_01_part_2.png	1
483	Out/GaPt12_01_part_3.png	1
484	Out/GaPt12_01_part_4.png	1
485	Out/GaPt12_01_part_5.png	1
486	Out/GaPt12_01_part_6.png	1
487	Out/GaPt12_01_part_7.png	1
488	Out/GaPt12_01_part_8.png	1
489	Out/GaPt12_01_part_9.png	1
490	Out/GaPt12_02_part_1.png	1
491	Out/GaPt12_02_part_10.png	1
492	Out/GaPt12_02_part_2.png	1
493	Out/GaPt12_02_part_3.png	1
494	Out/GaPt12_02_part_4.png	1
495	Out/GaPt12_02_part_5.png	1
496	Out/GaPt12_02_part_6.png	1
497	Out/GaPt12_02_part_7.png	1
498	Out/GaPt12_02_part_8.png	1
499	Out/GaPt12_02_part_9.png	1
500	Out/GaPt13_01_part_1.png	1
501	Out/GaPt13_01_part_10.png	1
502	Out/GaPt13_01_part_2.png	1
503	Out/GaPt13_01_part_3.png	1
504	Out/GaPt13_01_part_4.png	1
505	Out/GaPt13_01_part_5.png	1
506	Out/GaPt13_01_part_6.png	1
507	Out/GaPt13_01_part_7.png	1
508	Out/GaPt13_01_part_8.png	1
509	Out/GaPt13_01_part_9.png	1
510	Out/GaPt13_02_part_1.png	1
511	Out/GaPt13_02_part_10.png	1
512	Out/GaPt13_02_part_2.png	1
513	Out/GaPt13_02_part_3.png	1
514	Out/GaPt13_02_part_4.png	1
515	Out/GaPt13_02_part_5.png	1
516	Out/GaPt13_02_part_6.png	1
517	Out/GaPt13_02_part_7.png	1
518	Out/GaPt13_02_part_8.png	1
519	Out/GaPt13_02_part_9.png	1
520	Out/GaPt13_10_part_1.png	1
521	Out/GaPt13_10_part_10.png	1
522	Out/GaPt13_10_part_2.png	1
523	Out/GaPt13_10_part_3.png	1
524	Out/GaPt13_10_part_4.png	1
525	Out/GaPt13_10_part_5.png	1
526	Out/GaPt13_10_part_6.png	1
527	Out/GaPt13_10_part_7.png	1
528	Out/GaPt13_10_part_8.png	1
529	Out/GaPt13_10_part_9.png	1
530	Out/GaPt14_01_part_1.png	1
531	Out/GaPt14_01_part_10.png	1
532	Out/GaPt14_01_part_2.png	1
533	Out/GaPt14_01_part_3.png	1
534	Out/GaPt14_01_part_4.png	1
535	Out/GaPt14_01_part_5.png	1
536	Out/GaPt14_01_part_6.png	1
537	Out/GaPt14_01_part_7.png	1
538	Out/GaPt14_01_part_8.png	1
539	Out/GaPt14_01_part_9.png	1
540	Out/GaPt14_02_part_1.png	1
541	Out/GaPt14_02_part_10.png	1
542	Out/GaPt14_02_part_2.png	1
543	Out/GaPt14_02_part_3.png	1
544	Out/GaPt14_02_part_4.png	1
545	Out/GaPt14_02_part_5.png	1
546	Out/GaPt14_02_part_6.png	1
547	Out/GaPt14_02_part_7.png	1
548	Out/GaPt14_02_part_8.png	1
549	Out/GaPt14_02_part_9.png	1
550	Out/GaPt14_10_part_1.png	1
551	Out/GaPt14_10_part_10.png	1
552	Out/GaPt14_10_part_2.png	1
553	Out/GaPt14_10_part_3.png	1
554	Out/GaPt14_10_part_4.png	1
555	Out/GaPt14_10_part_5.png	1
556	Out/GaPt14_10_part_6.png	1
557	Out/GaPt14_10_part_7.png	1
558	Out/GaPt14_10_part_8.png	1
559	Out/GaPt14_10_part_9.png	1
560	Out/GaPt15_01_part_1.png	1
561	Out/GaPt15_01_part_10.png	1
562	Out/GaPt15_01_part_2.png	1
563	Out/GaPt15_01_part_3.png	1
564	Out/GaPt15_01_part_4.png	1
565	Out/GaPt15_01_part_5.png	1
566	Out/GaPt15_01_part_6.png	1
567	Out/GaPt15_01_part_7.png	1
568	Out/GaPt15_01_part_8.png	1
569	Out/GaPt15_01_part_9.png	1
570	Out/GaPt15_02_part_1.png	1
571	Out/GaPt15_02_part_10.png	1
572	Out/GaPt15_02_part_2.png	1
573	Out/GaPt15_02_part_3.png	1
574	Out/GaPt15_02_part_4.png	1
575	Out/GaPt15_02_part_5.png	1
576	Out/GaPt15_02_part_6.png	1
577	Out/GaPt15_02_part_7.png	1
578	Out/GaPt15_02_part_8.png	1
579	Out/GaPt15_02_part_9.png	1
580	Out/GaPt15_10_part_1.png	1
581	Out/GaPt15_10_part_10.png	1
582	Out/GaPt15_10_part_2.png	1
583	Out/GaPt15_10_part_3.png	1
584	Out/GaPt15_10_part_4.png	1
585	Out/GaPt15_10_part_5.png	1
586	Out/GaPt15_10_part_6.png	1
587	Out/GaPt15_10_part_7.png	1
588	Out/GaPt15_10_part_8.png	1
589	Out/GaPt15_10_part_9.png	1
590	Out/GaPt16_01_part_1.png	1
591	Out/GaPt16_01_part_10.png	1
592	Out/GaPt16_01_part_2.png	1
593	Out/GaPt16_01_part_3.png	1
594	Out/GaPt16_01_part_4.png	1
595	Out/GaPt16_01_part_5.png	1
596	Out/GaPt16_01_part_6.png	1
597	Out/GaPt16_01_part_7.png	1
598	Out/GaPt16_01_part_8.png	1
599	Out/GaPt16_01_part_9.png	1
600	Out/GaPt16_02_part_1.png	1
601	Out/GaPt16_02_part_10.png	1
602	Out/GaPt16_02_part_2.png	1
603	Out/GaPt16_02_part_3.png	1
604	Out/GaPt16_02_part_4.png	1
605	Out/GaPt16_02_part_5.png	1
606	Out/GaPt16_02_part_6.png	1
607	Out/GaPt16_02_part_7.png	1
608	Out/GaPt16_02_part_8.png	1
609	Out/GaPt16_02_part_9.png	1
610	Out/GaPt16_10_part_1.png	1
611	Out/GaPt16_10_part_10.png	1
612	Out/GaPt16_10_part_2.png	1
613	Out/GaPt16_10_part_3.png	1
614	Out/GaPt16_10_part_4.png	1
615	Out/GaPt16_10_part_5.png	1
616	Out/GaPt16_10_part_6.png	1
617	Out/GaPt16_10_part_7.png	1
618	Out/GaPt16_10_part_8.png	1
619	Out/GaPt16_10_part_9.png	1
620	Out/GaPt17_01_part_1.png	1
621	Out/GaPt17_01_part_10.png	1
622	Out/GaPt17_01_part_2.png	1
623	Out/GaPt17_01_part_3.png	1
624	Out/GaPt17_01_part_4.png	1
625	Out/GaPt17_01_part_5.png	1
626	Out/GaPt17_01_part_6.png	1
627	Out/GaPt17_01_part_7.png	1
628	Out/GaPt17_01_part_8.png	1
629	Out/GaPt17_01_part_9.png	1
630	Out/GaPt17_02_part_1.png	1
631	Out/GaPt17_02_part_10.png	1
632	Out/GaPt17_02_part_2.png	1
633	Out/GaPt17_02_part_3.png	1
634	Out/GaPt17_02_part_4.png	1
635	Out/GaPt17_02_part_5.png	1
636	Out/GaPt17_02_part_6.png	1
637	Out/GaPt17_02_part_7.png	1
638	Out/GaPt17_02_part_8.png	1
639	Out/GaPt17_02_part_9.png	1
640	Out/GaPt17_10_part_1.png	1
641	Out/GaPt17_10_part_10.png	1
642	Out/GaPt17_10_part_2.png	1
643	Out/GaPt17_10_part_3.png	1
644	Out/GaPt17_10_part_4.png	1
645	Out/GaPt17_10_part_5.png	1
646	Out/GaPt17_10_part_6.png	1
647	Out/GaPt17_10_part_7.png	1
648	Out/GaPt17_10_part_8.png	1
649	Out/GaPt17_10_part_9.png	1
650	Out/GaPt18_01_part_1.png	1
651	Out/GaPt18_01_part_10.png	1
652	Out/GaPt18_01_part_2.png	1
653	Out/GaPt18_01_part_3.png	1
654	Out/GaPt18_01_part_4.png	1
655	Out/GaPt18_01_part_5.png	1
656	Out/GaPt18_01_part_6.png	1
657	Out/GaPt18_01_part_7.png	1
658	Out/GaPt18_01_part_8.png	1
659	Out/GaPt18_01_part_9.png	1
660	Out/GaPt18_02_part_1.png	1
661	Out/GaPt18_02_part_10.png	1
662	Out/GaPt18_02_part_2.png	1
663	Out/GaPt18_02_part_3.png	1
664	Out/GaPt18_02_part_4.png	1
665	Out/GaPt18_02_part_5.png	1
666	Out/GaPt18_02_part_6.png	1
667	Out/GaPt18_02_part_7.png	1
668	Out/GaPt18_02_part_8.png	1
669	Out/GaPt18_02_part_9.png	1
670	Out/GaPt18_10_part_1.png	1
671	Out/GaPt18_10_part_10.png	1
672	Out/GaPt18_10_part_2.png	1
673	Out/GaPt18_10_part_3.png	1
674	Out/GaPt18_10_part_4.png	1
675	Out/GaPt18_10_part_5.png	1
676	Out/GaPt18_10_part_6.png	1
677	Out/GaPt18_10_part_7.png	1
678	Out/GaPt18_10_part_8.png	1
679	Out/GaPt18_10_part_9.png	1
680	Out/GaPt19_01_part_1.png	1
681	Out/GaPt19_01_part_10.png	1
682	Out/GaPt19_01_part_2.png	1
683	Out/GaPt19_01_part_3.png	1
684	Out/GaPt19_01_part_4.png	1
685	Out/GaPt19_01_part_5.png	1
686	Out/GaPt19_01_part_6.png	1
687	Out/GaPt19_01_part_7.png	1
688	Out/GaPt19_01_part_8.png	1
689	Out/GaPt19_01_part_9.png	1
690	Out/GaPt19_02_part_1.png	1
691	Out/GaPt19_02_part_10.png	1
692	Out/GaPt19_02_part_2.png	1
693	Out/GaPt19_02_part_3.png	1
694	Out/GaPt19_02_part_4.png	1
695	Out/GaPt19_02_part_5.png	1
696	Out/GaPt19_02_part_6.png	1
697	Out/GaPt19_02_part_7.png	1
698	Out/GaPt19_02_part_8.png	1
699	Out/GaPt19_02_part_9.png	1
700	Out/GaPt19_10_part_1.png	1
701	Out/GaPt19_10_part_10.png	1
702	Out/GaPt19_10_part_2.png	1
703	Out/GaPt19_10_part_3.png	1
704	Out/GaPt19_10_part_4.png	1
705	Out/GaPt19_10_part_5.png	1
706	Out/GaPt19_10_part_6.png	1
707	Out/GaPt19_10_part_7.png	1
708	Out/GaPt19_10_part_8.png	1
709	Out/GaPt19_10_part_9.png	1
710	Out/GaPt20_01_part_1.png	1
711	Out/GaPt20_01_part_10.png	1
712	Out/GaPt20_01_part_2.png	1
713	Out/GaPt20_01_part_3.png	1
714	Out/GaPt20_01_part_4.png	1
715	Out/GaPt20_01_part_5.png	1
716	Out/GaPt20_01_part_6.png	1
717	Out/GaPt20_01_part_7.png	1
718	Out/GaPt20_01_part_8.png	1
719	Out/GaPt20_01_part_9.png	1
720	Out/GaPt20_02_part_1.png	1
721	Out/GaPt20_02_part_10.png	1
722	Out/GaPt20_02_part_2.png	1
723	Out/GaPt20_02_part_3.png	1
724	Out/GaPt20_02_part_4.png	1
725	Out/GaPt20_02_part_5.png	1
726	Out/GaPt20_02_part_6.png	1
727	Out/GaPt20_02_part_7.png	1
728	Out/GaPt20_02_part_8.png	1
729	Out/GaPt20_02_part_9.png	1
730	Out/GaPt20_10_part_1.png	1
731	Out/GaPt20_10_part_10.png	1
732	Out/GaPt20_10_part_2.png	1
733	Out/GaPt20_10_part_3.png	1
734	Out/GaPt20_10_part_4.png	1
735	Out/GaPt20_10_part_5.png	1
736	Out/GaPt20_10_part_6.png	1
737	Out/GaPt20_10_part_7.png	1
738	Out/GaPt20_10_part_8.png	1
739	Out/GaPt20_10_part_9.png	1
740	Out/GaPt21_01_part_1.png	1
741	Out/GaPt21_01_part_10.png	1
742	Out/GaPt21_01_part_2.png	1
743	Out/GaPt21_01_part_3.png	1
744	Out/GaPt21_01_part_4.png	1
745	Out/GaPt21_01_part_5.png	1
746	Out/GaPt21_01_part_6.png	1
747	Out/GaPt21_01_part_7.png	1
748	Out/GaPt21_01_part_8.png	1
749	Out/GaPt21_01_part_9.png	1
750	Out/GaPt21_02_part_1.png	1
751	Out/GaPt21_02_part_10.png	1
752	Out/GaPt21_02_part_2.png	1
753	Out/GaPt21_02_part_3.png	1
754	Out/GaPt21_02_part_4.png	1
755	Out/GaPt21_02_part_5.png	1
756	Out/GaPt21_02_part_6.png	1
757	Out/GaPt21_02_part_7.png	1
758	Out/GaPt21_02_part_8.png	1
759	Out/GaPt21_02_part_9.png	1
760	Out/GaPt21_10_part_1.png	1
761	Out/GaPt21_10_part_10.png	1
762	Out/GaPt21_10_part_2.png	1
763	Out/GaPt21_10_part_3.png	1
764	Out/GaPt21_10_part_4.png	1
765	Out/GaPt21_10_part_5.png	1
766	Out/GaPt21_10_part_6.png	1
767	Out/GaPt21_10_part_7.png	1
768	Out/GaPt21_10_part_8.png	1
769	Out/GaPt21_10_part_9.png	1
770	Out/GaPt22_01_part_1.png	1
771	Out/GaPt22_01_part_10.png	1
772	Out/GaPt22_01_part_2.png	1
773	Out/GaPt22_01_part_3.png	1
774	Out/GaPt22_01_part_4.png	1
775	Out/GaPt22_01_part_5.png	1
776	Out/GaPt22_01_part_6.png	1
777	Out/GaPt22_01_part_7.png	1
778	Out/GaPt22_01_part_8.png	1
779	Out/GaPt22_01_part_9.png	1
780	Out/GaPt22_02_part_1.png	1
781	Out/GaPt22_02_part_10.png	1
782	Out/GaPt22_02_part_2.png	1
783	Out/GaPt22_02_part_3.png	1
784	Out/GaPt22_02_part_4.png	1
785	Out/GaPt22_02_part_5.png	1
786	Out/GaPt22_02_part_6.png	1
787	Out/GaPt22_02_part_7.png	1
788	Out/GaPt22_02_part_8.png	1
789	Out/GaPt22_02_part_9.png	1
790	Out/GaPt22_10_part_1.png	1
791	Out/GaPt22_10_part_10.png	1
792	Out/GaPt22_10_part_2.png	1
793	Out/GaPt22_10_part_3.png	1
794	Out/GaPt22_10_part_4.png	1
795	Out/GaPt22_10_part_5.png	1
796	Out/GaPt22_10_part_6.png	1
797	Out/GaPt22_10_part_7.png	1
798	Out/GaPt22_10_part_8.png	1
799	Out/GaPt22_10_part_9.png	1
800	Out/GaPt23_01_part_1.png	1
801	Out/GaPt23_01_part_10.png	1
802	Out/GaPt23_01_part_2.png	1
803	Out/GaPt23_01_part_3.png	1
804	Out/GaPt23_01_part_4.png	1
805	Out/GaPt23_01_part_5.png	1
806	Out/GaPt23_01_part_6.png	1
807	Out/GaPt23_01_part_7.png	1
808	Out/GaPt23_01_part_8.png	1
809	Out/GaPt23_01_part_9.png	1
810	Out/GaPt23_02_part_1.png	1
811	Out/GaPt23_02_part_10.png	1
812	Out/GaPt23_02_part_2.png	1
813	Out/GaPt23_02_part_3.png	1
814	Out/GaPt23_02_part_4.png	1
815	Out/GaPt23_02_part_5.png	1
816	Out/GaPt23_02_part_6.png	1
817	Out/GaPt23_02_part_7.png	1
818	Out/GaPt23_02_part_8.png	1
819	Out/GaPt23_02_part_9.png	1
820	Out/GaPt23_10_part_1.png	1
821	Out/GaPt23_10_part_10.png	1
822	Out/GaPt23_10_part_2.png	1
823	Out/GaPt23_10_part_3.png	1
824	Out/GaPt23_10_part_4.png	1
825	Out/GaPt23_10_part_5.png	1
826	Out/GaPt23_10_part_6.png	1
827	Out/GaPt23_10_part_7.png	1
828	Out/GaPt23_10_part_8.png	1
829	Out/GaPt23_10_part_9.png	1
830	Out/GaPt24_01_part_1.png	1
831	Out/GaPt24_01_part_10.png	1
832	Out/GaPt24_01_part_2.png	1
833	Out/GaPt24_01_part_3.png	1
834	Out/GaPt24_01_part_4.png	1
835	Out/GaPt24_01_part_5.png	1
836	Out/GaPt24_01_part_6.png	1
837	Out/GaPt24_01_part_7.png	1
838	Out/GaPt24_01_part_8.png	1
839	Out/GaPt24_01_part_9.png	1
840	Out/GaPt24_02_part_1.png	1
841	Out/GaPt24_02_part_10.png	1
842	Out/GaPt24_02_part_2.png	1
843	Out/GaPt24_02_part_3.png	1
844	Out/GaPt24_02_part_4.png	1
845	Out/GaPt24_02_part_5.png	1
846	Out/GaPt24_02_part_6.png	1
847	Out/GaPt24_02_part_7.png	1
848	Out/GaPt24_02_part_8.png	1
849	Out/GaPt24_02_part_9.png	1
850	Out/GaPt24_10_part_1.png	1
851	Out/GaPt24_10_part_10.png	1
852	Out/GaPt24_10_part_2.png	1
853	Out/GaPt24_10_part_3.png	1
854	Out/GaPt24_10_part_4.png	1
855	Out/GaPt24_10_part_5.png	1
856	Out/GaPt24_10_part_6.png	1
857	Out/GaPt24_10_part_7.png	1
858	Out/GaPt24_10_part_8.png	1
859	Out/GaPt24_10_part_9.png	1
860	Out/GaPt25_01_part_1.png	1
861	Out/GaPt25_01_part_10.png	1
862	Out/GaPt25_01_part_2.png	1
863	Out/GaPt25_01_part_3.png	1
864	Out/GaPt25_01_part_4.png	1
865	Out/GaPt25_01_part_5.png	1
866	Out/GaPt25_01_part_6.png	1
867	Out/GaPt25_01_part_7.png	1
868	Out/GaPt25_01_part_8.png	1
869	Out/GaPt25_01_part_9.png	1
870	Out/GaPt25_02_part_1.png	1
871	Out/GaPt25_02_part_10.png	1
872	Out/GaPt25_02_part_2.png	1
873	Out/GaPt25_02_part_3.png	1
874	Out/GaPt25_02_part_4.png	1
875	Out/GaPt25_02_part_5.png	1
876	Out/GaPt25_02_part_6.png	1
877	Out/GaPt25_02_part_7.png	1
878	Out/GaPt25_02_part_8.png	1
879	Out/GaPt25_02_part_9.png	1
880	Out/GaPt25_10_part_1.png	1
881	Out/GaPt25_10_part_10.png	1
882	Out/GaPt25_10_part_2.png	1
883	Out/GaPt25_10_part_3.png	1
884	Out/GaPt25_10_part_4.png	1
885	Out/GaPt25_10_part_5.png	1
886	Out/GaPt25_10_part_6.png	1
887	Out/GaPt25_10_part_7.png	1
888	Out/GaPt25_10_part_8.png	1
889	Out/GaPt25_10_part_9.png	1
890	Out/GaPt26_01_part_1.png	1
891	Out/GaPt26_01_part_10.png	1
892	Out/GaPt26_01_part_2.png	1
893	Out/GaPt26_01_part_3.png	1
894	Out/GaPt26_01_part_4.png	1
895	Out/GaPt26_01_part_5.png	1
896	Out/GaPt26_01_part_6.png	1
897	Out/GaPt26_01_part_7.png	1
898	Out/GaPt26_01_part_8.png	1
899	Out/GaPt26_01_part_9.png	1
900	Out/GaPt26_02_part_1.png	1
901	Out/GaPt26_02_part_10.png	1
902	Out/GaPt26_02_part_2.png	1
903	Out/GaPt26_02_part_3.png	1
904	Out/GaPt26_02_part_4.png	1
905	Out/GaPt26_02_part_5.png	1
906	Out/GaPt26_02_part_6.png	1
907	Out/GaPt26_02_part_7.png	1
908	Out/GaPt26_02_part_8.png	1
909	Out/GaPt26_02_part_9.png	1
910	Out/GaPt26_10_part_1.png	1
911	Out/GaPt26_10_part_10.png	1
912	Out/GaPt26_10_part_2.png	1
913	Out/GaPt26_10_part_3.png	1
914	Out/GaPt26_10_part_4.png	1
915	Out/GaPt26_10_part_5.png	1
916	Out/GaPt26_10_part_6.png	1
917	Out/GaPt26_10_part_7.png	1
918	Out/GaPt26_10_part_8.png	1
919	Out/GaPt26_10_part_9.png	1
920	Out/GaPt27_01_part_1.png	1
921	Out/GaPt27_01_part_10.png	1
922	Out/GaPt27_01_part_2.png	1
923	Out/GaPt27_01_part_3.png	1
924	Out/GaPt27_01_part_4.png	1
925	Out/GaPt27_01_part_5.png	1
926	Out/GaPt27_01_part_6.png	1
927	Out/GaPt27_01_part_7.png	1
928	Out/GaPt27_01_part_8.png	1
929	Out/GaPt27_01_part_9.png	1
930	Out/GaPt27_02_part_1.png	1
931	Out/GaPt27_02_part_10.png	1
932	Out/GaPt27_02_part_2.png	1
933	Out/GaPt27_02_part_3.png	1
934	Out/GaPt27_02_part_4.png	1
935	Out/GaPt27_02_part_5.png	1
936	Out/GaPt27_02_part_6.png	1
937	Out/GaPt27_02_part_7.png	1
938	Out/GaPt27_02_part_8.png	1
939	Out/GaPt27_02_part_9.png	1
940	Out/GaPt27_10_part_1.png	1
941	Out/GaPt27_10_part_10.png	1
942	Out/GaPt27_10_part_2.png	1
943	Out/GaPt27_10_part_3.png	1
944	Out/GaPt27_10_part_4.png	1
945	Out/GaPt27_10_part_5.png	1
946	Out/GaPt27_10_part_6.png	1
947	Out/GaPt27_10_part_7.png	1
948	Out/GaPt27_10_part_8.png	1
949	Out/GaPt27_10_part_9.png	1
950	Out/GaPt28_01_part_1.png	1
951	Out/GaPt28_01_part_10.png	1
952	Out/GaPt28_01_part_2.png	1
953	Out/GaPt28_01_part_3.png	1
954	Out/GaPt28_01_part_4.png	1
955	Out/GaPt28_01_part_5.png	1
956	Out/GaPt28_01_part_6.png	1
957	Out/GaPt28_01_part_7.png	1
958	Out/GaPt28_01_part_8.png	1
959	Out/GaPt28_01_part_9.png	1
960	Out/GaPt28_02_part_1.png	1
961	Out/GaPt28_02_part_10.png	1
962	Out/GaPt28_02_part_2.png	1
963	Out/GaPt28_02_part_3.png	1
964	Out/GaPt28_02_part_4.png	1
965	Out/GaPt28_02_part_5.png	1
966	Out/GaPt28_02_part_6.png	1
967	Out/GaPt28_02_part_7.png	1
968	Out/GaPt28_02_part_8.png	1
969	Out/GaPt28_02_part_9.png	1
970	Out/GaPt28_10_part_1.png	1
971	Out/GaPt28_10_part_10.png	1
972	Out/GaPt28_10_part_2.png	1
973	Out/GaPt28_10_part_3.png	1
974	Out/GaPt28_10_part_4.png	1
975	Out/GaPt28_10_part_5.png	1
976	Out/GaPt28_10_part_6.png	1
977	Out/GaPt28_10_part_7.png	1
978	Out/GaPt28_10_part_8.png	1
979	Out/GaPt28_10_part_9.png	1
980	Out/GaPt29_01_part_1.png	1
981	Out/GaPt29_01_part_10.png	1
982	Out/GaPt29_01_part_2.png	1
983	Out/GaPt29_01_part_3.png	1
984	Out/GaPt29_01_part_4.png	1
985	Out/GaPt29_01_part_5.png	1
986	Out/GaPt29_01_part_6.png	1
987	Out/GaPt29_01_part_7.png	1
988	Out/GaPt29_01_part_8.png	1
989	Out/GaPt29_01_part_9.png	1
990	Out/GaPt29_02_part_1.png	1
991	Out/GaPt29_02_part_10.png	1
992	Out/GaPt29_02_part_2.png	1
993	Out/GaPt29_02_part_3.png	1
994	Out/GaPt29_02_part_4.png	1
995	Out/GaPt29_02_part_5.png	1
996	Out/GaPt29_02_part_6.png	1
997	Out/GaPt29_02_part_7.png	1
998	Out/GaPt29_02_part_8.png	1
999	Out/GaPt29_02_part_9.png	1
1000	Out/GaPt29_10_part_1.png	1
1001	Out/GaPt29_10_part_10.png	1
1002	Out/GaPt29_10_part_2.png	1
1003	Out/GaPt29_10_part_3.png	1
1004	Out/GaPt29_10_part_4.png	1
1005	Out/GaPt29_10_part_5.png	1
1006	Out/GaPt29_10_part_6.png	1
1007	Out/GaPt29_10_part_7.png	1
1008	Out/GaPt29_10_part_8.png	1
1009	Out/GaPt29_10_part_9.png	1
1010	Out/GaPt30_01_part_1.png	1
1011	Out/GaPt30_01_part_10.png	1
1012	Out/GaPt30_01_part_2.png	1
1013	Out/GaPt30_01_part_3.png	1
1014	Out/GaPt30_01_part_4.png	1
1015	Out/GaPt30_01_part_5.png	1
1016	Out/GaPt30_01_part_6.png	1
1017	Out/GaPt30_01_part_7.png	1
1018	Out/GaPt30_01_part_8.png	1
1019	Out/GaPt30_01_part_9.png	1
1020	Out/GaPt30_02_part_1.png	1
1021	Out/GaPt30_02_part_10.png	1
1022	Out/GaPt30_02_part_2.png	1
1023	Out/GaPt30_02_part_3.png	1
1024	Out/GaPt30_02_part_4.png	1
1025	Out/GaPt30_02_part_5.png	1
1026	Out/GaPt30_02_part_6.png	1
1027	Out/GaPt30_02_part_7.png	1
1028	Out/GaPt30_02_part_8.png	1
1029	Out/GaPt30_02_part_9.png	1
1030	Out/GaPt30_10_part_1.png	1
1031	Out/GaPt30_10_part_10.png	1
1032	Out/GaPt30_10_part_2.png	1
1033	Out/GaPt30_10_part_3.png	1
1034	Out/GaPt30_10_part_4.png	1
1035	Out/GaPt30_10_part_5.png	1
1036	Out/GaPt30_10_part_6.png	1
1037	Out/GaPt30_10_part_7.png	1
1038	Out/GaPt30_10_part_8.png	1
1039	Out/GaPt30_10_part_9.png	1
1040	Out/GaPt31_01_part_1.png	1
1041	Out/GaPt31_01_part_10.png	1
1042	Out/GaPt31_01_part_2.png	1
1043	Out/GaPt31_01_part_3.png	1
1044	Out/GaPt31_01_part_4.png	1
1045	Out/GaPt31_01_part_5.png	1
1046	Out/GaPt31_01_part_6.png	1
1047	Out/GaPt31_01_part_7.png	1
1048	Out/GaPt31_01_part_8.png	1
1049	Out/GaPt31_01_part_9.png	1
1050	Out/GaPt31_02_part_1.png	1
1051	Out/GaPt31_02_part_10.png	1
1052	Out/GaPt31_02_part_2.png	1
1053	Out/GaPt31_02_part_3.png	1
1054	Out/GaPt31_02_part_4.png	1
1055	Out/GaPt31_02_part_5.png	1
1056	Out/GaPt31_02_part_6.png	1
1057	Out/GaPt31_02_part_7.png	1
1058	Out/GaPt31_02_part_8.png	1
1059	Out/GaPt31_02_part_9.png	1
1060	Out/GaPt31_10_part_1.png	1
1061	Out/GaPt31_10_part_10.png	1
1062	Out/GaPt31_10_part_2.png	1
1063	Out/GaPt31_10_part_3.png	1
1064	Out/GaPt31_10_part_4.png	1
1065	Out/GaPt31_10_part_5.png	1
1066	Out/GaPt31_10_part_6.png	1
1067	Out/GaPt31_10_part_7.png	1
1068	Out/GaPt31_10_part_8.png	1
1069	Out/GaPt31_10_part_9.png	1
1070	Out/GaPt32_01_part_1.png	1
1071	Out/GaPt32_01_part_10.png	1
1072	Out/GaPt32_01_part_2.png	1
1073	Out/GaPt32_01_part_3.png	1
1074	Out/GaPt32_01_part_4.png	1
1075	Out/GaPt32_01_part_5.png	1
1076	Out/GaPt32_01_part_6.png	1
1077	Out/GaPt32_01_part_7.png	1
1078	Out/GaPt32_01_part_8.png	1
1079	Out/GaPt32_01_part_9.png	1
1080	Out/GaPt32_02_part_1.png	1
1081	Out/GaPt32_02_part_10.png	1
1082	Out/GaPt32_02_part_2.png	1
1083	Out/GaPt32_02_part_3.png	1
1084	Out/GaPt32_02_part_4.png	1
1085	Out/GaPt32_02_part_5.png	1
1086	Out/GaPt32_02_part_6.png	1
1087	Out/GaPt32_02_part_7.png	1
1088	Out/GaPt32_02_part_8.png	1
1089	Out/GaPt32_02_part_9.png	1
1090	Out/GaPt32_10_part_1.png	1
1091	Out/GaPt32_10_part_10.png	1
1092	Out/GaPt32_10_part_2.png	1
1093	Out/GaPt32_10_part_3.png	1
1094	Out/GaPt32_10_part_4.png	1
1095	Out/GaPt32_10_part_5.png	1
1096	Out/GaPt32_10_part_6.png	1
1097	Out/GaPt32_10_part_7.png	1
1098	Out/GaPt32_10_part_8.png	1
1099	Out/GaPt32_10_part_9.png	1
1100	Out/GaPt33_01_part_1.png	1
1101	Out/GaPt33_01_part_10.png	1
1102	Out/GaPt33_01_part_2.png	1
1103	Out/GaPt33_01_part_3.png	1
1104	Out/GaPt33_01_part_4.png	1
1105	Out/GaPt33_01_part_5.png	1
1106	Out/GaPt33_01_part_6.png	1
1107	Out/GaPt33_01_part_7.png	1
1108	Out/GaPt33_01_part_8.png	1
1109	Out/GaPt33_01_part_9.png	1
1110	Out/GaPt33_02_part_1.png	1
1111	Out/GaPt33_02_part_10.png	1
1112	Out/GaPt33_02_part_2.png	1
1113	Out/GaPt33_02_part_3.png	1
1114	Out/GaPt33_02_part_4.png	1
1115	Out/GaPt33_02_part_5.png	1
1116	Out/GaPt33_02_part_6.png	1
1117	Out/GaPt33_02_part_7.png	1
1118	Out/GaPt33_02_part_8.png	1
1119	Out/GaPt33_02_part_9.png	1
1120	Out/GaPt33_10_part_1.png	1
1121	Out/GaPt33_10_part_10.png	1
1122	Out/GaPt33_10_part_2.png	1
1123	Out/GaPt33_10_part_3.png	1
1124	Out/GaPt33_10_part_4.png	1
1125	Out/GaPt33_10_part_5.png	1
1126	Out/GaPt33_10_part_6.png	1
1127	Out/GaPt33_10_part_7.png	1
1128	Out/GaPt33_10_part_8.png	1
1129	Out/GaPt33_10_part_9.png	1
1130	Out/JuCo01_01_part_1.png	2
1131	Out/JuCo01_01_part_10.png	2
1132	Out/JuCo01_01_part_2.png	2
1133	Out/JuCo01_01_part_3.png	2
1134	Out/JuCo01_01_part_4.png	2
1135	Out/JuCo01_01_part_5.png	2
1136	Out/JuCo01_01_part_6.png	2
1137	Out/JuCo01_01_part_7.png	2
1138	Out/JuCo01_01_part_8.png	2
1139	Out/JuCo01_01_part_9.png	2
1140	Out/JuCo02_01_part_1.png	2
1141	Out/JuCo02_01_part_10.png	2
1142	Out/JuCo02_01_part_2.png	2
1143	Out/JuCo02_01_part_3.png	2
1144	Out/JuCo02_01_part_4.png	2
1145	Out/JuCo02_01_part_5.png	2
1146	Out/JuCo02_01_part_6.png	2
1147	Out/JuCo02_01_part_7.png	2
1148	Out/JuCo02_01_part_8.png	2
1149	Out/JuCo02_01_part_9.png	2
1150	Out/JuCo03_01_part_1.png	2
1151	Out/JuCo03_01_part_10.png	2
1152	Out/JuCo03_01_part_2.png	2
1153	Out/JuCo03_01_part_3.png	2
1154	Out/JuCo03_01_part_4.png	2
1155	Out/JuCo03_01_part_5.png	2
1156	Out/JuCo03_01_part_6.png	2
1157	Out/JuCo03_01_part_7.png	2
1158	Out/JuCo03_01_part_8.png	2
1159	Out/JuCo03_01_part_9.png	2
1160	Out/JuCo04_01_part_1.png	2
1161	Out/JuCo04_01_part_10.png	2
1162	Out/JuCo04_01_part_2.png	2
1163	Out/JuCo04_01_part_3.png	2
1164	Out/JuCo04_01_part_4.png	2
1165	Out/JuCo04_01_part_5.png	2
1166	Out/JuCo04_01_part_6.png	2
1167	Out/JuCo04_01_part_7.png	2
1168	Out/JuCo04_01_part_8.png	2
1169	Out/JuCo04_01_part_9.png	2
1170	Out/JuCo05_01_part_1.png	2
1171	Out/JuCo05_01_part_10.png	2
1172	Out/JuCo05_01_part_2.png	2
1173	Out/JuCo05_01_part_3.png	2
1174	Out/JuCo05_01_part_4.png	2
1175	Out/JuCo05_01_part_5.png	2
1176	Out/JuCo05_01_part_6.png	2
1177	Out/JuCo05_01_part_7.png	2
1178	Out/JuCo05_01_part_8.png	2
1179	Out/JuCo05_01_part_9.png	2
1180	Out/JuCo06_01_part_1.png	2
1181	Out/JuCo06_01_part_10.png	2
1182	Out/JuCo06_01_part_2.png	2
1183	Out/JuCo06_01_part_3.png	2
1184	Out/JuCo06_01_part_4.png	2
1185	Out/JuCo06_01_part_5.png	2
1186	Out/JuCo06_01_part_6.png	2
1187	Out/JuCo06_01_part_7.png	2
1188	Out/JuCo06_01_part_8.png	2
1189	Out/JuCo06_01_part_9.png	2
1190	Out/JuCo07_01_part_1.png	2
1191	Out/JuCo07_01_part_10.png	2
1192	Out/JuCo07_01_part_2.png	2
1193	Out/JuCo07_01_part_3.png	2
1194	Out/JuCo07_01_part_4.png	2
1195	Out/JuCo07_01_part_5.png	2
1196	Out/JuCo07_01_part_6.png	2
1197	Out/JuCo07_01_part_7.png	2
1198	Out/JuCo07_01_part_8.png	2
1199	Out/JuCo07_01_part_9.png	2
1200	Out/JuCo08_01_part_1.png	2
1201	Out/JuCo08_01_part_10.png	2
1202	Out/JuCo08_01_part_2.png	2
1203	Out/JuCo08_01_part_3.png	2
1204	Out/JuCo08_01_part_4.png	2
1205	Out/JuCo08_01_part_5.png	2
1206	Out/JuCo08_01_part_6.png	2
1207	Out/JuCo08_01_part_7.png	2
1208	Out/JuCo08_01_part_8.png	2
1209	Out/JuCo08_01_part_9.png	2
1210	Out/JuCo09_01_part_1.png	2
1211	Out/JuCo09_01_part_10.png	2
1212	Out/JuCo09_01_part_2.png	2
1213	Out/JuCo09_01_part_3.png	2
1214	Out/JuCo09_01_part_4.png	2
1215	Out/JuCo09_01_part_5.png	2
1216	Out/JuCo09_01_part_6.png	2
1217	Out/JuCo09_01_part_7.png	2
1218	Out/JuCo09_01_part_8.png	2
1219	Out/JuCo09_01_part_9.png	2
1220	Out/JuCo11_01_part_1.png	2
1221	Out/JuCo11_01_part_10.png	2
1222	Out/JuCo11_01_part_2.png	2
1223	Out/JuCo11_01_part_3.png	2
1224	Out/JuCo11_01_part_4.png	2
1225	Out/JuCo11_01_part_5.png	2
1226	Out/JuCo11_01_part_6.png	2
1227	Out/JuCo11_01_part_7.png	2
1228	Out/JuCo11_01_part_8.png	2
1229	Out/JuCo11_01_part_9.png	2
1230	Out/JuCo12_01_part_1.png	2
1231	Out/JuCo12_01_part_10.png	2
1232	Out/JuCo12_01_part_2.png	2
1233	Out/JuCo12_01_part_3.png	2
1234	Out/JuCo12_01_part_4.png	2
1235	Out/JuCo12_01_part_5.png	2
1236	Out/JuCo12_01_part_6.png	2
1237	Out/JuCo12_01_part_7.png	2
1238	Out/JuCo12_01_part_8.png	2
1239	Out/JuCo12_01_part_9.png	2
1240	Out/JuCo13_01_part_1.png	2
1241	Out/JuCo13_01_part_10.png	2
1242	Out/JuCo13_01_part_2.png	2
1243	Out/JuCo13_01_part_3.png	2
1244	Out/JuCo13_01_part_4.png	2
1245	Out/JuCo13_01_part_5.png	2
1246	Out/JuCo13_01_part_6.png	2
1247	Out/JuCo13_01_part_7.png	2
1248	Out/JuCo13_01_part_8.png	2
1249	Out/JuCo13_01_part_9.png	2
1250	Out/JuCo14_01_part_1.png	2
1251	Out/JuCo14_01_part_10.png	2
1252	Out/JuCo14_01_part_2.png	2
1253	Out/JuCo14_01_part_3.png	2
1254	Out/JuCo14_01_part_4.png	2
1255	Out/JuCo14_01_part_5.png	2
1256	Out/JuCo14_01_part_6.png	2
1257	Out/JuCo14_01_part_7.png	2
1258	Out/JuCo14_01_part_8.png	2
1259	Out/JuCo14_01_part_9.png	2
1260	Out/JuCo15_01_part_1.png	2
1261	Out/JuCo15_01_part_10.png	2
1262	Out/JuCo15_01_part_2.png	2
1263	Out/JuCo15_01_part_3.png	2
1264	Out/JuCo15_01_part_4.png	2
1265	Out/JuCo15_01_part_5.png	2
1266	Out/JuCo15_01_part_6.png	2
1267	Out/JuCo15_01_part_7.png	2
1268	Out/JuCo15_01_part_8.png	2
1269	Out/JuCo15_01_part_9.png	2
1270	Out/JuCo16_01_part_1.png	2
1271	Out/JuCo16_01_part_10.png	2
1272	Out/JuCo16_01_part_2.png	2
1273	Out/JuCo16_01_part_3.png	2
1274	Out/JuCo16_01_part_4.png	2
1275	Out/JuCo16_01_part_5.png	2
1276	Out/JuCo16_01_part_6.png	2
1277	Out/JuCo16_01_part_7.png	2
1278	Out/JuCo16_01_part_8.png	2
1279	Out/JuCo16_01_part_9.png	2
1280	Out/JuCo17_01_part_1.png	2
1281	Out/JuCo17_01_part_10.png	2
1282	Out/JuCo17_01_part_2.png	2
1283	Out/JuCo17_01_part_3.png	2
1284	Out/JuCo17_01_part_4.png	2
1285	Out/JuCo17_01_part_5.png	2
1286	Out/JuCo17_01_part_6.png	2
1287	Out/JuCo17_01_part_7.png	2
1288	Out/JuCo17_01_part_8.png	2
1289	Out/JuCo17_01_part_9.png	2
1290	Out/JuCo18_01_part_1.png	2
1291	Out/JuCo18_01_part_10.png	2
1292	Out/JuCo18_01_part_2.png	2
1293	Out/JuCo18_01_part_3.png	2
1294	Out/JuCo18_01_part_4.png	2
1295	Out/JuCo18_01_part_5.png	2
1296	Out/JuCo18_01_part_6.png	2
1297	Out/JuCo18_01_part_7.png	2
1298	Out/JuCo18_01_part_8.png	2
1299	Out/JuCo18_01_part_9.png	2
1300	Out/JuCo19_01_part_1.png	2
1301	Out/JuCo19_01_part_10.png	2
1302	Out/JuCo19_01_part_2.png	2
1303	Out/JuCo19_01_part_3.png	2
1304	Out/JuCo19_01_part_4.png	2
1305	Out/JuCo19_01_part_5.png	2
1306	Out/JuCo19_01_part_6.png	2
1307	Out/JuCo19_01_part_7.png	2
1308	Out/JuCo19_01_part_8.png	2
1309	Out/JuCo19_01_part_9.png	2
1310	Out/JuCo20_01_part_1.png	2
1311	Out/JuCo20_01_part_10.png	2
1312	Out/JuCo20_01_part_2.png	2
1313	Out/JuCo20_01_part_3.png	2
1314	Out/JuCo20_01_part_4.png	2
1315	Out/JuCo20_01_part_5.png	2
1316	Out/JuCo20_01_part_6.png	2
1317	Out/JuCo20_01_part_7.png	2
1318	Out/JuCo20_01_part_8.png	2
1319	Out/JuCo20_01_part_9.png	2
1320	Out/JuCo21_01_part_1.png	2
1321	Out/JuCo21_01_part_10.png	2
1322	Out/JuCo21_01_part_2.png	2
1323	Out/JuCo21_01_part_3.png	2
1324	Out/JuCo21_01_part_4.png	2
1325	Out/JuCo21_01_part_5.png	2
1326	Out/JuCo21_01_part_6.png	2
1327	Out/JuCo21_01_part_7.png	2
1328	Out/JuCo21_01_part_8.png	2
1329	Out/JuCo21_01_part_9.png	2
1330	Out/JuCo22_01_part_1.png	2
1331	Out/JuCo22_01_part_10.png	2
1332	Out/JuCo22_01_part_2.png	2
1333	Out/JuCo22_01_part_3.png	2
1334	Out/JuCo22_01_part_4.png	2
1335	Out/JuCo22_01_part_5.png	2
1336	Out/JuCo22_01_part_6.png	2
1337	Out/JuCo22_01_part_7.png	2
1338	Out/JuCo22_01_part_8.png	2
1339	Out/JuCo22_01_part_9.png	2
1340	Out/JuCo23_01_part_1.png	2
1341	Out/JuCo23_01_part_10.png	2
1342	Out/JuCo23_01_part_2.png	2
1343	Out/JuCo23_01_part_3.png	2
1344	Out/JuCo23_01_part_4.png	2
1345	Out/JuCo23_01_part_5.png	2
1346	Out/JuCo23_01_part_6.png	2
1347	Out/JuCo23_01_part_7.png	2
1348	Out/JuCo23_01_part_8.png	2
1349	Out/JuCo23_01_part_9.png	2
1350	Out/JuCo24_01_part_1.png	2
1351	Out/JuCo24_01_part_10.png	2
1352	Out/JuCo24_01_part_2.png	2
1353	Out/JuCo24_01_part_3.png	2
1354	Out/JuCo24_01_part_4.png	2
1355	Out/JuCo24_01_part_5.png	2
1356	Out/JuCo24_01_part_6.png	2
1357	Out/JuCo24_01_part_7.png	2
1358	Out/JuCo24_01_part_8.png	2
1359	Out/JuCo24_01_part_9.png	2
1360	Out/JuCo25_01_part_1.png	2
1361	Out/JuCo25_01_part_10.png	2
1362	Out/JuCo25_01_part_2.png	2
1363	Out/JuCo25_01_part_3.png	2
1364	Out/JuCo25_01_part_4.png	2
1365	Out/JuCo25_01_part_5.png	2
1366	Out/JuCo25_01_part_6.png	2
1367	Out/JuCo25_01_part_7.png	2
1368	Out/JuCo25_01_part_8.png	2
1369	Out/JuCo25_01_part_9.png	2
1370	Out/JuCo26_01_part_1.png	2
1371	Out/JuCo26_01_part_10.png	2
1372	Out/JuCo26_01_part_2.png	2
1373	Out/JuCo26_01_part_3.png	2
1374	Out/JuCo26_01_part_4.png	2
1375	Out/JuCo26_01_part_5.png	2
1376	Out/JuCo26_01_part_6.png	2
1377	Out/JuCo26_01_part_7.png	2
1378	Out/JuCo26_01_part_8.png	2
1379	Out/JuCo26_01_part_9.png	2
1380	Out/JuPt01_01_part_1.png	1
1381	Out/JuPt01_01_part_10.png	1
1382	Out/JuPt01_01_part_2.png	1
1383	Out/JuPt01_01_part_3.png	1
1384	Out/JuPt01_01_part_4.png	1
1385	Out/JuPt01_01_part_5.png	1
1386	Out/JuPt01_01_part_6.png	1
1387	Out/JuPt01_01_part_7.png	1
1388	Out/JuPt01_01_part_8.png	1
1389	Out/JuPt01_01_part_9.png	1
1390	Out/JuPt01_02_part_1.png	1
1391	Out/JuPt01_02_part_10.png	1
1392	Out/JuPt01_02_part_2.png	1
1393	Out/JuPt01_02_part_3.png	1
1394	Out/JuPt01_02_part_4.png	1
1395	Out/JuPt01_02_part_5.png	1
1396	Out/JuPt01_02_part_6.png	1
1397	Out/JuPt01_02_part_7.png	1
1398	Out/JuPt01_02_part_8.png	1
1399	Out/JuPt01_02_part_9.png	1
1400	Out/JuPt01_03_part_1.png	1
1401	Out/JuPt01_03_part_10.png	1
1402	Out/JuPt01_03_part_2.png	1
1403	Out/JuPt01_03_part_3.png	1
1404	Out/JuPt01_03_part_4.png	1
1405	Out/JuPt01_03_part_5.png	1
1406	Out/JuPt01_03_part_6.png	1
1407	Out/JuPt01_03_part_7.png	1
1408	Out/JuPt01_03_part_8.png	1
1409	Out/JuPt01_03_part_9.png	1
1410	Out/JuPt01_04_part_1.png	1
1411	Out/JuPt01_04_part_10.png	1
1412	Out/JuPt01_04_part_2.png	1
1413	Out/JuPt01_04_part_3.png	1
1414	Out/JuPt01_04_part_4.png	1
1415	Out/JuPt01_04_part_5.png	1
1416	Out/JuPt01_04_part_6.png	1
1417	Out/JuPt01_04_part_7.png	1
1418	Out/JuPt01_04_part_8.png	1
1419	Out/JuPt01_04_part_9.png	1
1420	Out/JuPt01_05_part_1.png	1
1421	Out/JuPt01_05_part_10.png	1
1422	Out/JuPt01_05_part_2.png	1
1423	Out/JuPt01_05_part_3.png	1
1424	Out/JuPt01_05_part_4.png	1
1425	Out/JuPt01_05_part_5.png	1
1426	Out/JuPt01_05_part_6.png	1
1427	Out/JuPt01_05_part_7.png	1
1428	Out/JuPt01_05_part_8.png	1
1429	Out/JuPt01_05_part_9.png	1
1430	Out/JuPt01_06_part_1.png	1
1431	Out/JuPt01_06_part_10.png	1
1432	Out/JuPt01_06_part_2.png	1
1433	Out/JuPt01_06_part_3.png	1
1434	Out/JuPt01_06_part_4.png	1
1435	Out/JuPt01_06_part_5.png	1
1436	Out/JuPt01_06_part_6.png	1
1437	Out/JuPt01_06_part_7.png	1
1438	Out/JuPt01_06_part_8.png	1
1439	Out/JuPt01_06_part_9.png	1
1440	Out/JuPt02_01_part_1.png	1
1441	Out/JuPt02_01_part_10.png	1
1442	Out/JuPt02_01_part_2.png	1
1443	Out/JuPt02_01_part_3.png	1
1444	Out/JuPt02_01_part_4.png	1
1445	Out/JuPt02_01_part_5.png	1
1446	Out/JuPt02_01_part_6.png	1
1447	Out/JuPt02_01_part_7.png	1
1448	Out/JuPt02_01_part_8.png	1
1449	Out/JuPt02_01_part_9.png	1
1450	Out/JuPt03_01_part_1.png	1
1451	Out/JuPt03_01_part_10.png	1
1452	Out/JuPt03_01_part_2.png	1
1453	Out/JuPt03_01_part_3.png	1
1454	Out/JuPt03_01_part_4.png	1
1455	Out/JuPt03_01_part_5.png	1
1456	Out/JuPt03_01_part_6.png	1
1457	Out/JuPt03_01_part_7.png	1
1458	Out/JuPt03_01_part_8.png	1
1459	Out/JuPt03_01_part_9.png	1
1460	Out/JuPt03_02_part_1.png	1
1461	Out/JuPt03_02_part_10.png	1
1462	Out/JuPt03_02_part_2.png	1
1463	Out/JuPt03_02_part_3.png	1
1464	Out/JuPt03_02_part_4.png	1
1465	Out/JuPt03_02_part_5.png	1
1466	Out/JuPt03_02_part_6.png	1
1467	Out/JuPt03_02_part_7.png	1
1468	Out/JuPt03_02_part_8.png	1
1469	Out/JuPt03_02_part_9.png	1
1470	Out/JuPt03_03_part_1.png	1
1471	Out/JuPt03_03_part_10.png	1
1472	Out/JuPt03_03_part_2.png	1
1473	Out/JuPt03_03_part_3.png	1
1474	Out/JuPt03_03_part_4.png	1
1475	Out/JuPt03_03_part_5.png	1
1476	Out/JuPt03_03_part_6.png	1
1477	Out/JuPt03_03_part_7.png	1
1478	Out/JuPt03_03_part_8.png	1
1479	Out/JuPt03_03_part_9.png	1
1480	Out/JuPt03_04_part_1.png	1
1481	Out/JuPt03_04_part_10.png	1
1482	Out/JuPt03_04_part_2.png	1
1483	Out/JuPt03_04_part_3.png	1
1484	Out/JuPt03_04_part_4.png	1
1485	Out/JuPt03_04_part_5.png	1
1486	Out/JuPt03_04_part_6.png	1
1487	Out/JuPt03_04_part_7.png	1
1488	Out/JuPt03_04_part_8.png	1
1489	Out/JuPt03_04_part_9.png	1
1490	Out/JuPt03_05_part_1.png	1
1491	Out/JuPt03_05_part_10.png	1
1492	Out/JuPt03_05_part_2.png	1
1493	Out/JuPt03_05_part_3.png	1
1494	Out/JuPt03_05_part_4.png	1
1495	Out/JuPt03_05_part_5.png	1
1496	Out/JuPt03_05_part_6.png	1
1497	Out/JuPt03_05_part_7.png	1
1498	Out/JuPt03_05_part_8.png	1
1499	Out/JuPt03_05_part_9.png	1
1500	Out/JuPt03_06_part_1.png	1
1501	Out/JuPt03_06_part_10.png	1
1502	Out/JuPt03_06_part_2.png	1
1503	Out/JuPt03_06_part_3.png	1
1504	Out/JuPt03_06_part_4.png	1
1505	Out/JuPt03_06_part_5.png	1
1506	Out/JuPt03_06_part_6.png	1
1507	Out/JuPt03_06_part_7.png	1
1508	Out/JuPt03_06_part_8.png	1
1509	Out/JuPt03_06_part_9.png	1
1510	Out/JuPt03_07_part_1.png	1
1511	Out/JuPt03_07_part_10.png	1
1512	Out/JuPt03_07_part_2.png	1
1513	Out/JuPt03_07_part_3.png	1
1514	Out/JuPt03_07_part_4.png	1
1515	Out/JuPt03_07_part_5.png	1
1516	Out/JuPt03_07_part_6.png	1
1517	Out/JuPt03_07_part_7.png	1
1518	Out/JuPt03_07_part_8.png	1
1519	Out/JuPt03_07_part_9.png	1
1520	Out/JuPt04_01_part_1.png	1
1521	Out/JuPt04_01_part_10.png	1
1522	Out/JuPt04_01_part_2.png	1
1523	Out/JuPt04_01_part_3.png	1
1524	Out/JuPt04_01_part_4.png	1
1525	Out/JuPt04_01_part_5.png	1
1526	Out/JuPt04_01_part_6.png	1
1527	Out/JuPt04_01_part_7.png	1
1528	Out/JuPt04_01_part_8.png	1
1529	Out/JuPt04_01_part_9.png	1
1530	Out/JuPt05_01_part_1.png	1
1531	Out/JuPt05_01_part_10.png	1
1532	Out/JuPt05_01_part_2.png	1
1533	Out/JuPt05_01_part_3.png	1
1534	Out/JuPt05_01_part_4.png	1
1535	Out/JuPt05_01_part_5.png	1
1536	Out/JuPt05_01_part_6.png	1
1537	Out/JuPt05_01_part_7.png	1
1538	Out/JuPt05_01_part_8.png	1
1539	Out/JuPt05_01_part_9.png	1
1540	Out/JuPt06_01_part_1.png	1
1541	Out/JuPt06_01_part_10.png	1
1542	Out/JuPt06_01_part_2.png	1
1543	Out/JuPt06_01_part_3.png	1
1544	Out/JuPt06_01_part_4.png	1
1545	Out/JuPt06_01_part_5.png	1
1546	Out/JuPt06_01_part_6.png	1
1547	Out/JuPt06_01_part_7.png	1
1548	Out/JuPt06_01_part_8.png	1
1549	Out/JuPt06_01_part_9.png	1
1550	Out/JuPt06_02_part_1.png	1
1551	Out/JuPt06_02_part_10.png	1
1552	Out/JuPt06_02_part_2.png	1
1553	Out/JuPt06_02_part_3.png	1
1554	Out/JuPt06_02_part_4.png	1
1555	Out/JuPt06_02_part_5.png	1
1556	Out/JuPt06_02_part_6.png	1
1557	Out/JuPt06_02_part_7.png	1
1558	Out/JuPt06_02_part_8.png	1
1559	Out/JuPt06_02_part_9.png	1
1560	Out/JuPt06_03_part_1.png	1
1561	Out/JuPt06_03_part_10.png	1
1562	Out/JuPt06_03_part_2.png	1
1563	Out/JuPt06_03_part_3.png	1
1564	Out/JuPt06_03_part_4.png	1
1565	Out/JuPt06_03_part_5.png	1
1566	Out/JuPt06_03_part_6.png	1
1567	Out/JuPt06_03_part_7.png	1
1568	Out/JuPt06_03_part_8.png	1
1569	Out/JuPt06_03_part_9.png	1
1570	Out/JuPt06_04_part_1.png	1
1571	Out/JuPt06_04_part_10.png	1
1572	Out/JuPt06_04_part_2.png	1
1573	Out/JuPt06_04_part_3.png	1
1574	Out/JuPt06_04_part_4.png	1
1575	Out/JuPt06_04_part_5.png	1
1576	Out/JuPt06_04_part_6.png	1
1577	Out/JuPt06_04_part_7.png	1
1578	Out/JuPt06_04_part_8.png	1
1579	Out/JuPt06_04_part_9.png	1
1580	Out/JuPt06_05_part_1.png	1
1581	Out/JuPt06_05_part_10.png	1
1582	Out/JuPt06_05_part_2.png	1
1583	Out/JuPt06_05_part_3.png	1
1584	Out/JuPt06_05_part_4.png	1
1585	Out/JuPt06_05_part_5.png	1
1586	Out/JuPt06_05_part_6.png	1
1587	Out/JuPt06_05_part_7.png	1
1588	Out/JuPt06_05_part_8.png	1
1589	Out/JuPt06_05_part_9.png	1
1590	Out/JuPt06_06_part_1.png	1
1591	Out/JuPt06_06_part_10.png	1
1592	Out/JuPt06_06_part_2.png	1
1593	Out/JuPt06_06_part_3.png	1
1594	Out/JuPt06_06_part_4.png	1
1595	Out/JuPt06_06_part_5.png	1
1596	Out/JuPt06_06_part_6.png	1
1597	Out/JuPt06_06_part_7.png	1
1598	Out/JuPt06_06_part_8.png	1
1599	Out/JuPt06_06_part_9.png	1
1600	Out/JuPt06_07_part_1.png	1
1601	Out/JuPt06_07_part_10.png	1
1602	Out/JuPt06_07_part_2.png	1
1603	Out/JuPt06_07_part_3.png	1
1604	Out/JuPt06_07_part_4.png	1
1605	Out/JuPt06_07_part_5.png	1
1606	Out/JuPt06_07_part_6.png	1
1607	Out/JuPt06_07_part_7.png	1
1608	Out/JuPt06_07_part_8.png	1
1609	Out/JuPt06_07_part_9.png	1
1610	Out/JuPt07_01_part_1.png	1
1611	Out/JuPt07_01_part_10.png	1
1612	Out/JuPt07_01_part_2.png	1
1613	Out/JuPt07_01_part_3.png	1
1614	Out/JuPt07_01_part_4.png	1
1615	Out/JuPt07_01_part_5.png	1
1616	Out/JuPt07_01_part_6.png	1
1617	Out/JuPt07_01_part_7.png	1
1618	Out/JuPt07_01_part_8.png	1
1619	Out/JuPt07_01_part_9.png	1
1620	Out/JuPt08_01_part_1.png	1
1621	Out/JuPt08_01_part_10.png	1
1622	Out/JuPt08_01_part_2.png	1
1623	Out/JuPt08_01_part_3.png	1
1624	Out/JuPt08_01_part_4.png	1
1625	Out/JuPt08_01_part_5.png	1
1626	Out/JuPt08_01_part_6.png	1
1627	Out/JuPt08_01_part_7.png	1
1628	Out/JuPt08_01_part_8.png	1
1629	Out/JuPt08_01_part_9.png	1
1630	Out/JuPt09_01_part_1.png	1
1631	Out/JuPt09_01_part_10.png	1
1632	Out/JuPt09_01_part_2.png	1
1633	Out/JuPt09_01_part_3.png	1
1634	Out/JuPt09_01_part_4.png	1
1635	Out/JuPt09_01_part_5.png	1
1636	Out/JuPt09_01_part_6.png	1
1637	Out/JuPt09_01_part_7.png	1
1638	Out/JuPt09_01_part_8.png	1
1639	Out/JuPt09_01_part_9.png	1
1640	Out/JuPt09_02_part_1.png	1
1641	Out/JuPt09_02_part_10.png	1
1642	Out/JuPt09_02_part_2.png	1
1643	Out/JuPt09_02_part_3.png	1
1644	Out/JuPt09_02_part_4.png	1
1645	Out/JuPt09_02_part_5.png	1
1646	Out/JuPt09_02_part_6.png	1
1647	Out/JuPt09_02_part_7.png	1
1648	Out/JuPt09_02_part_8.png	1
1649	Out/JuPt09_02_part_9.png	1
1650	Out/JuPt09_03_part_1.png	1
1651	Out/JuPt09_03_part_10.png	1
1652	Out/JuPt09_03_part_2.png	1
1653	Out/JuPt09_03_part_3.png	1
1654	Out/JuPt09_03_part_4.png	1
1655	Out/JuPt09_03_part_5.png	1
1656	Out/JuPt09_03_part_6.png	1
1657	Out/JuPt09_03_part_7.png	1
1658	Out/JuPt09_03_part_8.png	1
1659	Out/JuPt09_03_part_9.png	1
1660	Out/JuPt09_04_part_1.png	1
1661	Out/JuPt09_04_part_10.png	1
1662	Out/JuPt09_04_part_2.png	1
1663	Out/JuPt09_04_part_3.png	1
1664	Out/JuPt09_04_part_4.png	1
1665	Out/JuPt09_04_part_5.png	1
1666	Out/JuPt09_04_part_6.png	1
1667	Out/JuPt09_04_part_7.png	1
1668	Out/JuPt09_04_part_8.png	1
1669	Out/JuPt09_04_part_9.png	1
1670	Out/JuPt09_05_part_1.png	1
1671	Out/JuPt09_05_part_10.png	1
1672	Out/JuPt09_05_part_2.png	1
1673	Out/JuPt09_05_part_3.png	1
1674	Out/JuPt09_05_part_4.png	1
1675	Out/JuPt09_05_part_5.png	1
1676	Out/JuPt09_05_part_6.png	1
1677	Out/JuPt09_05_part_7.png	1
1678	Out/JuPt09_05_part_8.png	1
1679	Out/JuPt09_05_part_9.png	1
1680	Out/JuPt10_01_part_1.png	1
1681	Out/JuPt10_01_part_10.png	1
1682	Out/JuPt10_01_part_2.png	1
1683	Out/JuPt10_01_part_3.png	1
1684	Out/JuPt10_01_part_4.png	1
1685	Out/JuPt10_01_part_5.png	1
1686	Out/JuPt10_01_part_6.png	1
1687	Out/JuPt10_01_part_7.png	1
1688	Out/JuPt10_01_part_8.png	1
1689	Out/JuPt10_01_part_9.png	1
1690	Out/JuPt10_02_part_1.png	1
1691	Out/JuPt10_02_part_10.png	1
1692	Out/JuPt10_02_part_2.png	1
1693	Out/JuPt10_02_part_3.png	1
1694	Out/JuPt10_02_part_4.png	1
1695	Out/JuPt10_02_part_5.png	1
1696	Out/JuPt10_02_part_6.png	1
1697	Out/JuPt10_02_part_7.png	1
1698	Out/JuPt10_02_part_8.png	1
1699	Out/JuPt10_02_part_9.png	1
1700	Out/JuPt10_03_part_1.png	1
1701	Out/JuPt10_03_part_10.png	1
1702	Out/JuPt10_03_part_2.png	1
1703	Out/JuPt10_03_part_3.png	1
1704	Out/JuPt10_03_part_4.png	1
1705	Out/JuPt10_03_part_5.png	1
1706	Out/JuPt10_03_part_6.png	1
1707	Out/JuPt10_03_part_7.png	1
1708	Out/JuPt10_03_part_8.png	1
1709	Out/JuPt10_03_part_9.png	1
1710	Out/JuPt10_04_part_1.png	1
1711	Out/JuPt10_04_part_10.png	1
1712	Out/JuPt10_04_part_2.png	1
1713	Out/JuPt10_04_part_3.png	1
1714	Out/JuPt10_04_part_4.png	1
1715	Out/JuPt10_04_part_5.png	1
1716	Out/JuPt10_04_part_6.png	1
1717	Out/JuPt10_04_part_7.png	1
1718	Out/JuPt10_04_part_8.png	1
1719	Out/JuPt10_04_part_9.png	1
1720	Out/JuPt10_05_part_1.png	1
1721	Out/JuPt10_05_part_10.png	1
1722	Out/JuPt10_05_part_2.png	1
1723	Out/JuPt10_05_part_3.png	1
1724	Out/JuPt10_05_part_4.png	1
1725	Out/JuPt10_05_part_5.png	1
1726	Out/JuPt10_05_part_6.png	1
1727	Out/JuPt10_05_part_7.png	1
1728	Out/JuPt10_05_part_8.png	1
1729	Out/JuPt10_05_part_9.png	1
1730	Out/JuPt10_06_part_1.png	1
1731	Out/JuPt10_06_part_10.png	1
1732	Out/JuPt10_06_part_2.png	1
1733	Out/JuPt10_06_part_3.png	1
1734	Out/JuPt10_06_part_4.png	1
1735	Out/JuPt10_06_part_5.png	1
1736	Out/JuPt10_06_part_6.png	1
1737	Out/JuPt10_06_part_7.png	1
1738	Out/JuPt10_06_part_8.png	1
1739	Out/JuPt10_06_part_9.png	1
1740	Out/JuPt10_07_part_1.png	1
1741	Out/JuPt10_07_part_10.png	1
1742	Out/JuPt10_07_part_2.png	1
1743	Out/JuPt10_07_part_3.png	1
1744	Out/JuPt10_07_part_4.png	1
1745	Out/JuPt10_07_part_5.png	1
1746	Out/JuPt10_07_part_6.png	1
1747	Out/JuPt10_07_part_7.png	1
1748	Out/JuPt10_07_part_8.png	1
1749	Out/JuPt10_07_part_9.png	1
1750	Out/JuPt11_01_part_1.png	1
1751	Out/JuPt11_01_part_10.png	1
1752	Out/JuPt11_01_part_2.png	1
1753	Out/JuPt11_01_part_3.png	1
1754	Out/JuPt11_01_part_4.png	1
1755	Out/JuPt11_01_part_5.png	1
1756	Out/JuPt11_01_part_6.png	1
1757	Out/JuPt11_01_part_7.png	1
1758	Out/JuPt11_01_part_8.png	1
1759	Out/JuPt11_01_part_9.png	1
1760	Out/JuPt11_02_part_1.png	1
1761	Out/JuPt11_02_part_10.png	1
1762	Out/JuPt11_02_part_2.png	1
1763	Out/JuPt11_02_part_3.png	1
1764	Out/JuPt11_02_part_4.png	1
1765	Out/JuPt11_02_part_5.png	1
1766	Out/JuPt11_02_part_6.png	1
1767	Out/JuPt11_02_part_7.png	1
1768	Out/JuPt11_02_part_8.png	1
1769	Out/JuPt11_02_part_9.png	1
1770	Out/JuPt11_03_part_1.png	1
1771	Out/JuPt11_03_part_10.png	1
1772	Out/JuPt11_03_part_2.png	1
1773	Out/JuPt11_03_part_3.png	1
1774	Out/JuPt11_03_part_4.png	1
1775	Out/JuPt11_03_part_5.png	1
1776	Out/JuPt11_03_part_6.png	1
1777	Out/JuPt11_03_part_7.png	1
1778	Out/JuPt11_03_part_8.png	1
1779	Out/JuPt11_03_part_9.png	1
1780	Out/JuPt11_04_part_1.png	1
1781	Out/JuPt11_04_part_10.png	1
1782	Out/JuPt11_04_part_2.png	1
1783	Out/JuPt11_04_part_3.png	1
1784	Out/JuPt11_04_part_4.png	1
1785	Out/JuPt11_04_part_5.png	1
1786	Out/JuPt11_04_part_6.png	1
1787	Out/JuPt11_04_part_7.png	1
1788	Out/JuPt11_04_part_8.png	1
1789	Out/JuPt11_04_part_9.png	1
1790	Out/JuPt11_05_part_1.png	1
1791	Out/JuPt11_05_part_10.png	1
1792	Out/JuPt11_05_part_2.png	1
1793	Out/JuPt11_05_part_3.png	1
1794	Out/JuPt11_05_part_4.png	1
1795	Out/JuPt11_05_part_5.png	1
1796	Out/JuPt11_05_part_6.png	1
1797	Out/JuPt11_05_part_7.png	1
1798	Out/JuPt11_05_part_8.png	1
1799	Out/JuPt11_05_part_9.png	1
1800	Out/JuPt11_06_part_1.png	1
1801	Out/JuPt11_06_part_10.png	1
1802	Out/JuPt11_06_part_2.png	1
1803	Out/JuPt11_06_part_3.png	1
1804	Out/JuPt11_06_part_4.png	1
1805	Out/JuPt11_06_part_5.png	1
1806	Out/JuPt11_06_part_6.png	1
1807	Out/JuPt11_06_part_7.png	1
1808	Out/JuPt11_06_part_8.png	1
1809	Out/JuPt11_06_part_9.png	1
1810	Out/JuPt11_07_part_1.png	1
1811	Out/JuPt11_07_part_10.png	1
1812	Out/JuPt11_07_part_2.png	1
1813	Out/JuPt11_07_part_3.png	1
1814	Out/JuPt11_07_part_4.png	1
1815	Out/JuPt11_07_part_5.png	1
1816	Out/JuPt11_07_part_6.png	1
1817	Out/JuPt11_07_part_7.png	1
1818	Out/JuPt11_07_part_8.png	1
1819	Out/JuPt11_07_part_9.png	1
1820	Out/JuPt12_01_part_1.png	1
1821	Out/JuPt12_01_part_10.png	1
1822	Out/JuPt12_01_part_2.png	1
1823	Out/JuPt12_01_part_3.png	1
1824	Out/JuPt12_01_part_4.png	1
1825	Out/JuPt12_01_part_5.png	1
1826	Out/JuPt12_01_part_6.png	1
1827	Out/JuPt12_01_part_7.png	1
1828	Out/JuPt12_01_part_8.png	1
1829	Out/JuPt12_01_part_9.png	1
1830	Out/JuPt13_01_part_1.png	1
1831	Out/JuPt13_01_part_10.png	1
1832	Out/JuPt13_01_part_2.png	1
1833	Out/JuPt13_01_part_3.png	1
1834	Out/JuPt13_01_part_4.png	1
1835	Out/JuPt13_01_part_5.png	1
1836	Out/JuPt13_01_part_6.png	1
1837	Out/JuPt13_01_part_7.png	1
1838	Out/JuPt13_01_part_8.png	1
1839	Out/JuPt13_01_part_9.png	1
1840	Out/JuPt14_01_part_1.png	1
1841	Out/JuPt14_01_part_10.png	1
1842	Out/JuPt14_01_part_2.png	1
1843	Out/JuPt14_01_part_3.png	1
1844	Out/JuPt14_01_part_4.png	1
1845	Out/JuPt14_01_part_5.png	1
1846	Out/JuPt14_01_part_6.png	1
1847	Out/JuPt14_01_part_7.png	1
1848	Out/JuPt14_01_part_8.png	1
1849	Out/JuPt14_01_part_9.png	1
1850	Out/JuPt15_01_part_1.png	1
1851	Out/JuPt15_01_part_10.png	1
1852	Out/JuPt15_01_part_2.png	1
1853	Out/JuPt15_01_part_3.png	1
1854	Out/JuPt15_01_part_4.png	1
1855	Out/JuPt15_01_part_5.png	1
1856	Out/JuPt15_01_part_6.png	1
1857	Out/JuPt15_01_part_7.png	1
1858	Out/JuPt15_01_part_8.png	1
1859	Out/JuPt15_01_part_9.png	1
1860	Out/JuPt15_02_part_1.png	1
1861	Out/JuPt15_02_part_10.png	1
1862	Out/JuPt15_02_part_2.png	1
1863	Out/JuPt15_02_part_3.png	1
1864	Out/JuPt15_02_part_4.png	1
1865	Out/JuPt15_02_part_5.png	1
1866	Out/JuPt15_02_part_6.png	1
1867	Out/JuPt15_02_part_7.png	1
1868	Out/JuPt15_02_part_8.png	1
1869	Out/JuPt15_02_part_9.png	1
1870	Out/JuPt15_03_part_1.png	1
1871	Out/JuPt15_03_part_10.png	1
1872	Out/JuPt15_03_part_2.png	1
1873	Out/JuPt15_03_part_3.png	1
1874	Out/JuPt15_03_part_4.png	1
1875	Out/JuPt15_03_part_5.png	1
1876	Out/JuPt15_03_part_6.png	1
1877	Out/JuPt15_03_part_7.png	1
1878	Out/JuPt15_03_part_8.png	1
1879	Out/JuPt15_03_part_9.png	1
1880	Out/JuPt15_04_part_1.png	1
1881	Out/JuPt15_04_part_10.png	1
1882	Out/JuPt15_04_part_2.png	1
1883	Out/JuPt15_04_part_3.png	1
1884	Out/JuPt15_04_part_4.png	1
1885	Out/JuPt15_04_part_5.png	1
1886	Out/JuPt15_04_part_6.png	1
1887	Out/JuPt15_04_part_7.png	1
1888	Out/JuPt15_04_part_8.png	1
1889	Out/JuPt15_04_part_9.png	1
1890	Out/JuPt15_05_part_1.png	1
1891	Out/JuPt15_05_part_10.png	1
1892	Out/JuPt15_05_part_2.png	1
1893	Out/JuPt15_05_part_3.png	1
1894	Out/JuPt15_05_part_4.png	1
1895	Out/JuPt15_05_part_5.png	1
1896	Out/JuPt15_05_part_6.png	1
1897	Out/JuPt15_05_part_7.png	1
1898	Out/JuPt15_05_part_8.png	1
1899	Out/JuPt15_05_part_9.png	1
1900	Out/JuPt15_06_part_1.png	1
1901	Out/JuPt15_06_part_10.png	1
1902	Out/JuPt15_06_part_2.png	1
1903	Out/JuPt15_06_part_3.png	1
1904	Out/JuPt15_06_part_4.png	1
1905	Out/JuPt15_06_part_5.png	1
1906	Out/JuPt15_06_part_6.png	1
1907	Out/JuPt15_06_part_7.png	1
1908	Out/JuPt15_06_part_8.png	1
1909	Out/JuPt15_06_part_9.png	1
1910	Out/JuPt15_07_part_1.png	1
1911	Out/JuPt15_07_part_10.png	1
1912	Out/JuPt15_07_part_2.png	1
1913	Out/JuPt15_07_part_3.png	1
1914	Out/JuPt15_07_part_4.png	1
1915	Out/JuPt15_07_part_5.png	1
1916	Out/JuPt15_07_part_6.png	1
1917	Out/JuPt15_07_part_7.png	1
1918	Out/JuPt15_07_part_8.png	1
1919	Out/JuPt15_07_part_9.png	1
1920	Out/JuPt16_01_part_1.png	1
1921	Out/JuPt16_01_part_10.png	1
1922	Out/JuPt16_01_part_2.png	1
1923	Out/JuPt16_01_part_3.png	1
1924	Out/JuPt16_01_part_4.png	1
1925	Out/JuPt16_01_part_5.png	1
1926	Out/JuPt16_01_part_6.png	1
1927	Out/JuPt16_01_part_7.png	1
1928	Out/JuPt16_01_part_8.png	1
1929	Out/JuPt16_01_part_9.png	1
1930	Out/JuPt17_01_part_1.png	1
1931	Out/JuPt17_01_part_10.png	1
1932	Out/JuPt17_01_part_2.png	1
1933	Out/JuPt17_01_part_3.png	1
1934	Out/JuPt17_01_part_4.png	1
1935	Out/JuPt17_01_part_5.png	1
1936	Out/JuPt17_01_part_6.png	1
1937	Out/JuPt17_01_part_7.png	1
1938	Out/JuPt17_01_part_8.png	1
1939	Out/JuPt17_01_part_9.png	1
1940	Out/JuPt18_01_part_1.png	1
1941	Out/JuPt18_01_part_10.png	1
1942	Out/JuPt18_01_part_2.png	1
1943	Out/JuPt18_01_part_3.png	1
1944	Out/JuPt18_01_part_4.png	1
1945	Out/JuPt18_01_part_5.png	1
1946	Out/JuPt18_01_part_6.png	1
1947	Out/JuPt18_01_part_7.png	1
1948	Out/JuPt18_01_part_8.png	1
1949	Out/JuPt18_01_part_9.png	1
1950	Out/JuPt19_01_part_1.png	1
1951	Out/JuPt19_01_part_10.png	1
1952	Out/JuPt19_01_part_2.png	1
1953	Out/JuPt19_01_part_3.png	1
1954	Out/JuPt19_01_part_4.png	1
1955	Out/JuPt19_01_part_5.png	1
1956	Out/JuPt19_01_part_6.png	1
1957	Out/JuPt19_01_part_7.png	1
1958	Out/JuPt19_01_part_8.png	1
1959	Out/JuPt19_01_part_9.png	1
1960	Out/JuPt20_01_part_1.png	1
1961	Out/JuPt20_01_part_10.png	1
1962	Out/JuPt20_01_part_2.png	1
1963	Out/JuPt20_01_part_3.png	1
1964	Out/JuPt20_01_part_4.png	1
1965	Out/JuPt20_01_part_5.png	1
1966	Out/JuPt20_01_part_6.png	1
1967	Out/JuPt20_01_part_7.png	1
1968	Out/JuPt20_01_part_8.png	1
1969	Out/JuPt20_01_part_9.png	1
1970	Out/JuPt20_02_part_1.png	1
1971	Out/JuPt20_02_part_10.png	1
1972	Out/JuPt20_02_part_2.png	1
1973	Out/JuPt20_02_part_3.png	1
1974	Out/JuPt20_02_part_4.png	1
1975	Out/JuPt20_02_part_5.png	1
1976	Out/JuPt20_02_part_6.png	1
1977	Out/JuPt20_02_part_7.png	1
1978	Out/JuPt20_02_part_8.png	1
1979	Out/JuPt20_02_part_9.png	1
1980	Out/JuPt20_03_part_1.png	1
1981	Out/JuPt20_03_part_10.png	1
1982	Out/JuPt20_03_part_2.png	1
1983	Out/JuPt20_03_part_3.png	1
1984	Out/JuPt20_03_part_4.png	1
1985	Out/JuPt20_03_part_5.png	1
1986	Out/JuPt20_03_part_6.png	1
1987	Out/JuPt20_03_part_7.png	1
1988	Out/JuPt20_03_part_8.png	1
1989	Out/JuPt20_03_part_9.png	1
1990	Out/JuPt20_04_part_1.png	1
1991	Out/JuPt20_04_part_10.png	1
1992	Out/JuPt20_04_part_2.png	1
1993	Out/JuPt20_04_part_3.png	1
1994	Out/JuPt20_04_part_4.png	1
1995	Out/JuPt20_04_part_5.png	1
1996	Out/JuPt20_04_part_6.png	1
1997	Out/JuPt20_04_part_7.png	1
1998	Out/JuPt20_04_part_8.png	1
[truncated: 1,061 more rows]
