# Supplementary material for: Detecting Parkinson’s disease from shoe-mounted accelerometer sensors using convolutional neural networks optimized with modified metaheuristics
Source: PeerJ Comput Sci. 2024 May 13;10:e2031. doi: 10.7717/peerj-cs.2031 (PMC11157549; doi:10.7717/peerj-cs.2031)
Supplement: Supplemental Information 2 [file peerj-cs-10-2031-s002.zip › Prrimer.ipynb]

# %% [code]
import tensorflow as tf
from tensorflow.keras import layers, models
from sklearn.model_selection import train_test_split
import pandas as pd
from sklearn.preprocessing import LabelEncoder

# %% [code]
csv_path = 'Parkinsons_Image.csv'
df = pd.read_csv(csv_path)

label_encoder = LabelEncoder()
df['label'] = label_encoder.fit_transform(df['label'])
df['label'] = df['label'].astype(str)  

train_df, test_df = train_test_split(df, test_size=0.2, random_state=42)

# %% [code]
target_size = (932, 14)
batch_size = 1

# ImageDataGenerator for data augmentation and preprocessing
datagen = tf.keras.preprocessing.image.ImageDataGenerator(
    rescale=1./255,  # Normalization
    rotation_range=20,
    width_shift_range=0.2,
    height_shift_range=0.2,
    shear_range=0.2,
    zoom_range=0.2,
    horizontal_flip=True,
    fill_mode='nearest'
)

train_generator = datagen.flow_from_dataframe(
    train_df,
    x_col='file_path',
    y_col='label',
    target_size=target_size,
    batch_size=batch_size,
    class_mode='sparse',
    shuffle=True
)

test_datagen = tf.keras.preprocessing.image.ImageDataGenerator(rescale=1./255)

test_generator = test_datagen.flow_from_dataframe(
    test_df,
    x_col='file_path',
    y_col='label',
    target_size=target_size,
    batch_size=batch_size,
    class_mode='sparse', 
    shuffle=False
)

# Set the number of classes based on your data
num_classes = len(df['label'].unique())


# %% [code]
# Model architecture
model = models.Sequential()
model.add(layers.Conv2D(128, (3, 3), activation='relu', input_shape=(932, 14, 3)))
model.add(layers.MaxPooling2D((2, 2)))
model.add(layers.Flatten())
model.add(layers.Dropout(0.03))
model.add(layers.Dense(128))
model.add(layers.Dense(num_classes, activation='softmax'))  
#eventualno da dodamo jos jedan dense layer
#optimizujemo izmedju 1 i 2 conv layea i broj neurona po conv layeru i iza toga jedan 
#posle flatten layera eventualno da ubacimo jos jedan dense layer sa brojem neurona (ili 0 dense layera ili 1)
#learning rate, epochs i dropout (posle flattena da ide dropout).
model.compile(optimizer='adam',
              loss='sparse_categorical_crossentropy',
              metrics=['accuracy'])


# %% [code]
# Train the model
history = model.fit(
    train_generator,
    epochs=10,
    validation_data=test_generator
)

# %% [code]
